# Supplementary material for: NKX2-5 regulates vessel remodeling in scleroderma-associated pulmonary arterial hypertension
Source: JCI Insight. 2024 Apr 23;9(10):e164191. doi: 10.1172/jci.insight.164191 (PMC11141943; doi:10.1172/jci.insight.164191)
Supplement: Supporting data values [file jciinsight-9-164191-s138.xlsx]

## Sheet: Figure 1
Graph 1C
NKX	disease
0	Normal
0	Normal
6.25	Normal
0	Normal
0	Normal
0	Normal
0	Normal
12.5	Normal
22.2222	Normal
0	Normal
0	Normal
16.6667	Normal
0	Normal
10	Normal
0	Normal
0	Normal
0	Normal
0	Normal
0	Normal
0	Normal
0	Normal
0	Normal
0	Normal
38.4615	Normal
33.3333	Normal
33.3333	Normal
32.7273	Normal
26.6667	Normal
37.7778	Normal
32.5	Normal
18	Normal
26.9231	Normal
0	Normal
0	Normal
10	Normal
5.88235	Normal
0	Normal
0	Normal
0	Normal
0	Normal
20	Normal
5.76923	Normal
1.75439	Normal
2.85714	Normal
16.2162	Normal
11.5385	Normal
16.129	Normal
7.40741	Normal
76.9231	PAH
85.7143	PAH
85.7143	PAH
91.6667	PAH
87.5	PAH
100	PAH
84.6154	PAH
84.6154	PAH
83.3333	PAH
83.3333	PAH
82.3529	PAH
83.3333	PAH
87.5	PAH
80	PAH
77.7778	PAH
80	PAH
73.3333	PAH
80	PAH
87.5	PAH
91.6667	PAH
87.5	PAH
81.8182	PAH
84.6154	PAH
80	PAH
80	PAH
77.7778	PAH
100	PAH
62.5	PAH
87.5	PAH
42.8571	PAH
100	PAH
81.8182	PAH
66.6667	PAH
77.7778	PAH
81.8182	PAH
100	PAH
64.2857	PAH
55.5556	PAH
100	PAH
83.3333	PAH
80	PAH
81.8182	PAH
62.5	PAH
87.5	PAH
85.7143	PAH
30.7692	PAH
26.3158	PAH
83.3333	PAH
96.1538	PAH
78.125	PAH
73.3333	PAH
84.6154	PAH
80	PAH
88.8889	PAH
68	PAH
76.9231	PAH
95.4545	PAH
88.2353	PAH
88.8889	PAH
71.4286	PAH
76.6667	PAH
46	PAH
83.3333	PAH
61.6667	PAH
64.5161	PAH
56.8966	PAH
73.8462	PAH
75	PAH
66.6667	PAH
34.4828	PAH
18.75	PAH
37.5	PAH
67.1875	PAH
76.9231	PAH
58.8235	PAH

## Sheet: Figure 5
Graph 5A											Graph 5C				Graph 5E
	Model P3 Strain Indicator and Recorder										migration	siRNA					Adeno GFP(control)				Adeno CRE( Nkx2-5 null)
	File Created 16/07/2009 10:18:45										57	siCONTROL				0	24	48	72	0	24	48	72
											42	siCONTROL				21	43	103	286	24	27	45	59
	Channel 1	Channel 2	Channel 3	Channel 4							35	siCONTROL				25	33	94	245	21	35	37	71
	µe	µe	µe	µe		Contractile_siControl	Synthetic_siControl	Synthetic_siNKX	Contractile_siNKX		47	siCONTROL				23	52	89	218	23	21	39	43
14/07/2009 13:06:34	1	1	3	1		0.875	0.875	2.625	0.875		86	siCONTROL
14/07/2009 13:07:34	2	1	4	1		1.75	0.875	3.5	0.875		68	siCONTROL
14/07/2009 13:08:34	3	0	4	2		2.625	0	3.5	1.75		62	siCONTROL
14/07/2009 13:09:34	5	2	7	3		4.375	1.75	6.125	2.625		83	siCONTROL
14/07/2009 13:10:34	5	1	7	4		4.375	0.875	6.125	3.5		55	siCONTROL
14/07/2009 13:11:33	5	2	9	5		4.375	1.75	7.875	4.375		6	siNKX
14/07/2009 13:12:33	6	1	10	4		5.25	0.875	8.75	3.5		10	siNKX
14/07/2009 13:13:33	6	1	11	6		5.25	0.875	9.625	5.25		2	siNKX
14/07/2009 13:14:33	7	1	12	6		6.125	0.875	10.5	5.25		2	siNKX
14/07/2009 13:15:33	7	1	15	7		6.125	0.875	13.125	6.125		0	siNKX
14/07/2009 13:16:33	8	1	17	7		7	0.875	14.875	6.125		1	siNKX
14/07/2009 13:17:34	9	1	19	8		7.875	0.875	16.625	7		2	siNKX
14/07/2009 13:18:34	9	2	20	8		7.875	1.75	17.5	7		7	siNKX
14/07/2009 13:19:34	12	2	22	10		10.5	1.75	19.25	8.75		0	siNKX
14/07/2009 13:20:34	13	1	21	10		11.375	0.875	18.375	8.75
14/07/2009 13:21:34	13	1	22	10		11.375	0.875	19.25	8.75
14/07/2009 13:22:34	13	1	23	12		11.375	0.875	20.125	10.5
14/07/2009 13:23:34	14	1	23	12		12.25	0.875	20.125	10.5
14/07/2009 13:24:33	15	1	23	12		13.125	0.875	20.125	10.5
14/07/2009 13:25:33	14	1	24	14		12.25	0.875	21	12.25
14/07/2009 13:26:33	15	0	23	14		13.125	0	20.125	12.25
14/07/2009 13:27:33	16	1	24	14		14	0.875	21	12.25
14/07/2009 13:28:33	17	1	24	14		14.875	0.875	21	12.25
14/07/2009 13:29:33	17	0	24	14		14.875	0	21	12.25
14/07/2009 13:30:34	17	0	24	15		14.875	0	21	13.125
14/07/2009 13:31:34	18	1	25	15		15.75	0.875	21.875	13.125
14/07/2009 13:32:34	18	0	25	16		15.75	0	21.875	14
14/07/2009 13:33:34	19	-4	26	17		16.625	-3.5	22.75	14.875
14/07/2009 13:34:34	19	-4	26	17		16.625	-3.5	22.75	14.875
14/07/2009 13:35:34	20	-4	26	17		17.5	-3.5	22.75	14.875
14/07/2009 13:36:34	21	-4	26	16		18.375	-3.5	22.75	14
14/07/2009 13:37:33	20	-5	26	18		17.5	-4.375	22.75	15.75
14/07/2009 13:38:33	21	-4	27	18		18.375	-3.5	23.625	15.75
14/07/2009 13:39:33	21	-4	27	18		18.375	-3.5	23.625	15.75
14/07/2009 13:40:33	21	-4	27	18		18.375	-3.5	23.625	15.75
14/07/2009 13:41:33	21	-4	27	19		18.375	-3.5	23.625	16.625
14/07/2009 13:42:33	21	-5	27	19		18.375	-4.375	23.625	16.625
14/07/2009 13:43:34	21	-5	27	20		18.375	-4.375	23.625	17.5
14/07/2009 13:44:34	22	-4	28	20		19.25	-3.5	24.5	17.5
14/07/2009 13:45:34	22	-4	27	20		19.25	-3.5	23.625	17.5
14/07/2009 13:46:34	22	-5	28	21		19.25	-4.375	24.5	18.375
14/07/2009 13:47:34	23	-4	28	20		20.125	-3.5	24.5	17.5
14/07/2009 13:48:34	23	-5	29	21		20.125	-4.375	25.375	18.375
14/07/2009 13:49:34	23	-5	28	21		20.125	-4.375	24.5	18.375
14/07/2009 13:50:34	24	-4	28	21		21	-3.5	24.5	18.375
14/07/2009 13:51:33	23	-5	29	22		20.125	-4.375	25.375	19.25
14/07/2009 13:52:33	24	-5	29	22		21	-4.375	25.375	19.25
14/07/2009 13:53:33	24	-4	29	23		21	-3.5	25.375	20.125
14/07/2009 13:54:33	24	-4	29	22		21	-3.5	25.375	19.25
14/07/2009 13:55:33	24	-4	29	22		21	-3.5	25.375	19.25
14/07/2009 13:56:33	25	-4	30	23		21.875	-3.5	26.25	20.125
14/07/2009 13:57:34	25	-4	30	23		21.875	-3.5	26.25	20.125
14/07/2009 13:58:34	25	-4	30	23		21.875	-3.5	26.25	20.125
14/07/2009 13:59:34	25	-4	30	23		21.875	-3.5	26.25	20.125
14/07/2009 14:00:34	25	-4	30	23		21.875	-3.5	26.25	20.125
14/07/2009 14:01:34	25	-4	30	24		21.875	-3.5	26.25	21
14/07/2009 14:02:34	25	-4	30	24		21.875	-3.5	26.25	21
14/07/2009 14:03:34	26	-4	31	24		22.75	-3.5	27.125	21
14/07/2009 14:04:33	26	-4	31	24		22.75	-3.5	27.125	21
14/07/2009 14:05:33	26	-4	31	24		22.75	-3.5	27.125	21
14/07/2009 14:06:33	26	-4	31	24		22.75	-3.5	27.125	21
14/07/2009 14:07:33	26	-4	31	24		22.75	-3.5	27.125	21
14/07/2009 14:08:33	27	-4	31	24		23.625	-3.5	27.125	21
14/07/2009 14:09:33	27	-4	31	24		23.625	-3.5	27.125	21
14/07/2009 14:10:34	27	-4	31	24		23.625	-3.5	27.125	21
14/07/2009 14:11:34	27	-3	32	24		23.625	-2.625	28	21
14/07/2009 14:12:34	27	-3	32	24		23.625	-2.625	28	21
14/07/2009 14:13:34	28	-3	31	24		24.5	-2.625	27.125	21
14/07/2009 14:14:34	28	-3	32	25		24.5	-2.625	28	21.875
14/07/2009 14:15:34	27	-4	32	25		23.625	-3.5	28	21.875
14/07/2009 14:16:34	27	-4	32	25		23.625	-3.5	28	21.875
14/07/2009 14:17:33	28	-3	32	25		24.5	-2.625	28	21.875
14/07/2009 14:18:33	28	-4	32	25		24.5	-3.5	28	21.875
14/07/2009 14:19:33	28	-3	32	25		24.5	-2.625	28	21.875
14/07/2009 14:20:33	28	-3	33	25		24.5	-2.625	28.875	21.875
14/07/2009 14:21:33	28	-3	33	26		24.5	-2.625	28.875	22.75
14/07/2009 14:22:33	28	-4	33	26		24.5	-3.5	28.875	22.75
14/07/2009 14:23:33	29	-3	32	25		25.375	-2.625	28	21.875
14/07/2009 14:24:34	28	-3	33	26		24.5	-2.625	28.875	22.75
14/07/2009 14:25:34	29	-3	32	25		25.375	-2.625	28	21.875
14/07/2009 14:26:34	28	-3	33	26		24.5	-2.625	28.875	22.75
14/07/2009 14:27:34	28	-4	33	26		24.5	-3.5	28.875	22.75
14/07/2009 14:28:34	28	-4	33	26		24.5	-3.5	28.875	22.75
14/07/2009 14:29:34	29	-3	33	26		25.375	-2.625	28.875	22.75
14/07/2009 14:30:34	29	-3	33	26		25.375	-2.625	28.875	22.75
14/07/2009 14:31:33	29	-3	33	27		25.375	-2.625	28.875	23.625
14/07/2009 14:32:33	30	-3	33	26		26.25	-2.625	28.875	22.75
14/07/2009 14:33:33	30	-3	34	28		26.25	-2.625	29.75	24.5
14/07/2009 14:34:33	29	-4	34	27		25.375	-3.5	29.75	23.625
14/07/2009 14:35:33	30	-3	34	27		26.25	-2.625	29.75	23.625
14/07/2009 14:36:33	29	-3	34	28		25.375	-2.625	29.75	24.5
14/07/2009 14:37:34	30	-2	34	28		26.25	-1.75	29.75	24.5
14/07/2009 14:38:34	30	-3	34	28		26.25	-2.625	29.75	24.5
14/07/2009 14:39:34	30	-3	34	28		26.25	-2.625	29.75	24.5
14/07/2009 14:40:34	30	-3	34	28		26.25	-2.625	29.75	24.5
14/07/2009 14:41:34	30	-2	35	29		26.25	-1.75	30.625	25.375
14/07/2009 14:42:34	30	-2	35	28		26.25	-1.75	30.625	24.5
14/07/2009 14:43:34	31	-2	35	28		27.125	-1.75	30.625	24.5
14/07/2009 14:44:33	31	-2	35	29		27.125	-1.75	30.625	25.375
14/07/2009 14:45:34	31	-3	35	29		27.125	-2.625	30.625	25.375
14/07/2009 14:46:34	32	-2	35	28		28	-1.75	30.625	24.5
14/07/2009 14:47:34	32	-2	35	29		28	-1.75	30.625	25.375
14/07/2009 14:48:34	32	-2	35	29		28	-1.75	30.625	25.375
14/07/2009 14:49:34	32	-2	36	29		28	-1.75	31.5	25.375
14/07/2009 14:50:34	32	-2	36	30		28	-1.75	31.5	26.25
14/07/2009 14:51:34	32	-2	36	30		28	-1.75	31.5	26.25
14/07/2009 14:52:34	33	-2	36	30		28.875	-1.75	31.5	26.25
14/07/2009 14:53:34	33	-2	36	30		28.875	-1.75	31.5	26.25
14/07/2009 14:54:34	33	-2	36	30		28.875	-1.75	31.5	26.25
14/07/2009 14:55:34	33	-2	36	30		28.875	-1.75	31.5	26.25
14/07/2009 14:56:34	33	-2	36	31		28.875	-1.75	31.5	27.125
14/07/2009 14:57:34	34	-2	37	31		29.75	-1.75	32.375	27.125
14/07/2009 14:58:34	34	-2	37	31		29.75	-1.75	32.375	27.125
14/07/2009 14:59:34	35	-2	37	31		30.625	-1.75	32.375	27.125
14/07/2009 15:00:34	35	-2	37	32		30.625	-1.75	32.375	28
14/07/2009 15:01:34	35	-1	37	32		30.625	-0.875	32.375	28
14/07/2009 15:02:34	35	-1	37	32		30.625	-0.875	32.375	28
14/07/2009 15:03:34	35	-2	37	32		30.625	-1.75	32.375	28
14/07/2009 15:04:34	35	-1	38	32		30.625	-0.875	33.25	28
14/07/2009 15:05:34	36	-1	38	33		31.5	-0.875	33.25	28.875
14/07/2009 15:06:34	36	-1	38	33		31.5	-0.875	33.25	28.875
14/07/2009 15:07:34	36	-1	38	33		31.5	-0.875	33.25	28.875
14/07/2009 15:08:34	37	-1	38	33		32.375	-0.875	33.25	28.875
14/07/2009 15:09:34	37	0	38	33		32.375	0	33.25	28.875
14/07/2009 15:10:34	37	-1	39	34		32.375	-0.875	34.125	29.75
14/07/2009 15:11:34	37	-1	39	34		32.375	-0.875	34.125	29.75
14/07/2009 15:12:34	37	-1	39	35		32.375	-0.875	34.125	30.625
14/07/2009 15:13:34	38	0	39	34		33.25	0	34.125	29.75
14/07/2009 15:14:34	38	0	39	34		33.25	0	34.125	29.75
14/07/2009 15:15:34	38	-1	39	35		33.25	-0.875	34.125	30.625
14/07/2009 15:16:34	39	0	39	34		34.125	0	34.125	29.75
14/07/2009 15:17:34	39	-1	39	35		34.125	-0.875	34.125	30.625
14/07/2009 15:18:34	39	-1	39	35		34.125	-0.875	34.125	30.625
14/07/2009 15:19:34	40	0	40	35		35	0	35	30.625
14/07/2009 15:20:34	40	-1	40	36		35	-0.875	35	31.5
14/07/2009 15:21:34	40	0	40	35		35	0	35	30.625
14/07/2009 15:22:34	40	0	40	36		35	0	35	31.5
14/07/2009 15:23:34	41	0	40	35		35.875	0	35	30.625
14/07/2009 15:24:34	41	0	40	36		35.875	0	35	31.5
14/07/2009 15:25:34	41	0	41	37		35.875	0	35.875	32.375
14/07/2009 15:26:34	41	0	41	37		35.875	0	35.875	32.375
14/07/2009 15:27:34	41	0	41	37		35.875	0	35.875	32.375
14/07/2009 15:28:34	41	0	40	37		35.875	0	35	32.375
14/07/2009 15:29:34	42	1	41	37		36.75	0.875	35.875	32.375
14/07/2009 15:30:34	42	1	41	37		36.75	0.875	35.875	32.375
14/07/2009 15:31:34	43	1	42	38		37.625	0.875	36.75	33.25
14/07/2009 15:32:34	43	1	41	37		37.625	0.875	35.875	32.375
14/07/2009 15:33:34	44	1	41	37		38.5	0.875	35.875	32.375
14/07/2009 15:34:34	44	0	41	38		38.5	0	35.875	33.25
14/07/2009 15:35:34	44	0	41	38		38.5	0	35.875	33.25
14/07/2009 15:36:34	44	1	42	38		38.5	0.875	36.75	33.25
14/07/2009 15:37:34	44	0	41	38		38.5	0	35.875	33.25
14/07/2009 15:38:34	44	1	42	39		38.5	0.875	36.75	34.125
14/07/2009 15:39:34	44	1	42	39		38.5	0.875	36.75	34.125
14/07/2009 15:40:34	44	0	42	39		38.5	0	36.75	34.125
14/07/2009 15:41:34	45	1	42	39		39.375	0.875	36.75	34.125
14/07/2009 15:42:34	45	1	42	39		39.375	0.875	36.75	34.125
14/07/2009 15:43:34	45	2	43	39		39.375	1.75	37.625	34.125
14/07/2009 15:44:34	45	1	42	40		39.375	0.875	36.75	35
14/07/2009 15:45:34	45	1	43	41		39.375	0.875	37.625	35.875
14/07/2009 15:46:34	46	1	43	41		40.25	0.875	37.625	35.875
14/07/2009 15:47:34	47	2	43	42		41.125	1.75	37.625	36.75
14/07/2009 15:48:34	46	1	43	42		40.25	0.875	37.625	36.75
14/07/2009 15:49:34	47	2	43	42		41.125	1.75	37.625	36.75
14/07/2009 15:50:34	47	2	43	42		41.125	1.75	37.625	36.75
14/07/2009 15:51:34	47	2	44	43		41.125	1.75	38.5	37.625
14/07/2009 15:52:34	47	1	44	43		41.125	0.875	38.5	37.625
14/07/2009 15:53:34	47	1	43	43		41.125	0.875	37.625	37.625
14/07/2009 15:54:34	47	2	44	43		41.125	1.75	38.5	37.625
14/07/2009 15:55:34	48	2	43	43		42	1.75	37.625	37.625
14/07/2009 15:56:34	48	1	44	44		42	0.875	38.5	38.5
14/07/2009 15:57:34	48	2	44	44		42	1.75	38.5	38.5
14/07/2009 15:58:34	49	2	44	44		42.875	1.75	38.5	38.5
14/07/2009 15:59:34	49	2	44	44		42.875	1.75	38.5	38.5
14/07/2009 16:00:34	48	2	44	45		42	1.75	38.5	39.375
14/07/2009 16:01:34	49	2	44	45		42.875	1.75	38.5	39.375
14/07/2009 16:02:34	49	1	44	45		42.875	0.875	38.5	39.375
14/07/2009 16:03:34	50	2	44	45		43.75	1.75	38.5	39.375
14/07/2009 16:04:34	50	2	45	46		43.75	1.75	39.375	40.25
14/07/2009 16:05:34	50	2	45	45		43.75	1.75	39.375	39.375
14/07/2009 16:06:34	50	3	45	45		43.75	2.625	39.375	39.375
14/07/2009 16:07:34	50	2	45	46		43.75	1.75	39.375	40.25
14/07/2009 16:08:34	49	2	45	46		42.875	1.75	39.375	40.25
14/07/2009 16:09:34	50	2	45	46		43.75	1.75	39.375	40.25
14/07/2009 16:10:34	50	3	45	46		43.75	2.625	39.375	40.25
14/07/2009 16:11:34	51	3	45	46		44.625	2.625	39.375	40.25
14/07/2009 16:12:34	51	2	45	47		44.625	1.75	39.375	41.125
14/07/2009 16:13:34	52	3	45	46		45.5	2.625	39.375	40.25
14/07/2009 16:14:34	51	2	45	47		44.625	1.75	39.375	41.125
14/07/2009 16:15:34	52	2	46	47		45.5	1.75	40.25	41.125
14/07/2009 16:16:34	52	3	45	47		45.5	2.625	39.375	41.125
14/07/2009 16:17:34	52	2	46	48		45.5	1.75	40.25	42
14/07/2009 16:18:34	53	3	46	48		46.375	2.625	40.25	42
14/07/2009 16:19:34	53	2	46	48		46.375	1.75	40.25	42
14/07/2009 16:20:34	52	3	46	48		45.5	2.625	40.25	42
14/07/2009 16:21:34	52	3	46	48		45.5	2.625	40.25	42
14/07/2009 16:22:34	53	3	45	48		46.375	2.625	39.375	42
14/07/2009 16:23:34	53	3	46	48		46.375	2.625	40.25	42
14/07/2009 16:24:34	53	3	46	48		46.375	2.625	40.25	42
14/07/2009 16:25:34	53	4	46	48		46.375	3.5	40.25	42
14/07/2009 16:26:34	53	3	46	49		46.375	2.625	40.25	42.875
14/07/2009 16:27:34	53	3	46	49		46.375	2.625	40.25	42.875
14/07/2009 16:28:34	54	3	46	49		47.25	2.625	40.25	42.875
14/07/2009 16:29:34	55	4	47	49		48.125	3.5	41.125	42.875
14/07/2009 16:30:34	55	4	47	50		48.125	3.5	41.125	43.75
14/07/2009 16:31:34	54	3	46	50		47.25	2.625	40.25	43.75
14/07/2009 16:32:34	56	4	47	50		49	3.5	41.125	43.75
14/07/2009 16:33:34	56	4	47	51		49	3.5	41.125	44.625
14/07/2009 16:34:34	55	3	47	52		48.125	2.625	41.125	45.5
14/07/2009 16:35:34	55	4	46	52		48.125	3.5	40.25	45.5
14/07/2009 16:36:34	55	5	47	52		48.125	4.375	41.125	45.5
14/07/2009 16:37:34	55	4	47	53		48.125	3.5	41.125	46.375
14/07/2009 16:38:34	55	5	47	53		48.125	4.375	41.125	46.375
14/07/2009 16:39:34	55	4	47	53		48.125	3.5	41.125	46.375
14/07/2009 16:40:34	55	4	47	54		48.125	3.5	41.125	47.25
14/07/2009 16:41:34	56	4	47	54		49	3.5	41.125	47.25
14/07/2009 16:42:34	57	5	47	54		49.875	4.375	41.125	47.25
14/07/2009 16:43:34	57	4	47	55		49.875	3.5	41.125	48.125
14/07/2009 16:44:34	57	5	47	54		49.875	4.375	41.125	47.25
14/07/2009 16:45:34	58	5	47	55		50.75	4.375	41.125	48.125
14/07/2009 16:46:34	57	5	47	61		49.875	4.375	41.125	53.375
14/07/2009 16:47:34	57	5	47	61		49.875	4.375	41.125	53.375
14/07/2009 16:48:34	58	5	48	62		50.75	4.375	42	54.25
14/07/2009 16:49:34	57	5	47	62		49.875	4.375	41.125	54.25
14/07/2009 16:50:34	57	5	47	62		49.875	4.375	41.125	54.25
14/07/2009 16:51:34	58	6	48	63		50.75	5.25	42	55.125
14/07/2009 16:52:34	57	5	47	63		49.875	4.375	41.125	55.125
14/07/2009 16:53:34	57	5	47	63		49.875	4.375	41.125	55.125
14/07/2009 16:54:34	57	5	48	64		49.875	4.375	42	56
14/07/2009 16:55:34	58	5	48	64		50.75	4.375	42	56
14/07/2009 16:56:34	58	5	48	64		50.75	4.375	42	56
14/07/2009 16:57:34	58	5	48	64		50.75	4.375	42	56
14/07/2009 16:58:34	60	6	48	64		52.5	5.25	42	56
14/07/2009 16:59:34	60	6	47	64		52.5	5.25	41.125	56
14/07/2009 17:00:34	59	6	48	64		51.625	5.25	42	56
14/07/2009 17:01:34	59	5	47	64		51.625	4.375	41.125	56
14/07/2009 17:02:34	59	6	47	64		51.625	5.25	41.125	56
14/07/2009 17:03:34	59	6	48	64		51.625	5.25	42	56
14/07/2009 17:04:34	59	6	48	64		51.625	5.25	42	56
14/07/2009 17:05:34	59	7	48	64		51.625	6.125	42	56
14/07/2009 17:06:34	59	6	48	65		51.625	5.25	42	56.875
14/07/2009 17:07:34	59	6	48	65		51.625	5.25	42	56.875
14/07/2009 17:08:34	59	6	48	65		51.625	5.25	42	56.875
14/07/2009 17:09:34	61	7	48	64		53.375	6.125	42	56
14/07/2009 17:10:34	60	6	48	65		52.5	5.25	42	56.875
14/07/2009 17:11:34	60	7	48	65		52.5	6.125	42	56.875
14/07/2009 17:12:34	61	6	48	65		53.375	5.25	42	56.875
14/07/2009 17:13:34	61	7	48	65		53.375	6.125	42	56.875
14/07/2009 17:14:34	61	7	48	65		53.375	6.125	42	56.875
14/07/2009 17:15:34	60	7	48	65		52.5	6.125	42	56.875
14/07/2009 17:16:34	61	8	49	65		53.375	7	42.875	56.875
14/07/2009 17:17:34	61	7	48	65		53.375	6.125	42	56.875
14/07/2009 17:18:34	61	8	49	65		53.375	7	42.875	56.875
14/07/2009 17:19:34	61	7	49	65		53.375	6.125	42.875	56.875
14/07/2009 17:20:34	61	7	48	65		53.375	6.125	42	56.875
14/07/2009 17:21:34	61	7	48	66		53.375	6.125	42	57.75
14/07/2009 17:22:34	61	8	49	66		53.375	7	42.875	57.75
14/07/2009 17:23:34	62	8	49	66		54.25	7	42.875	57.75
14/07/2009 17:24:34	62	7	49	66		54.25	6.125	42.875	57.75
14/07/2009 17:25:34	62	8	49	66		54.25	7	42.875	57.75
14/07/2009 17:26:34	63	8	49	66		55.125	7	42.875	57.75
14/07/2009 17:27:34	63	7	49	66		55.125	6.125	42.875	57.75
14/07/2009 17:28:34	62	8	49	67		54.25	7	42.875	58.625
14/07/2009 17:29:34	62	7	49	67		54.25	6.125	42.875	58.625
14/07/2009 17:30:34	61	8	49	66		53.375	7	42.875	57.75
14/07/2009 17:31:34	61	8	50	66		53.375	7	43.75	57.75
14/07/2009 17:32:34	61	7	50	66		53.375	6.125	43.75	57.75
14/07/2009 17:33:34	62	7	49	66		54.25	6.125	42.875	57.75
14/07/2009 17:34:34	62	8	50	67		54.25	7	43.75	58.625
14/07/2009 17:35:34	63	8	50	66		55.125	7	43.75	57.75
14/07/2009 17:36:34	63	8	49	67		55.125	7	42.875	58.625
14/07/2009 17:37:34	62	8	49	67		54.25	7	42.875	58.625
14/07/2009 17:38:34	63	8	50	67		55.125	7	43.75	58.625
14/07/2009 17:39:34	64	8	50	67		56	7	43.75	58.625
14/07/2009 17:40:34	64	8	49	67		56	7	42.875	58.625
14/07/2009 17:41:34	64	8	50	68		56	7	43.75	59.5
14/07/2009 17:42:34	64	9	50	67		56	7.875	43.75	58.625
14/07/2009 17:43:34	64	8	50	67		56	7	43.75	58.625
14/07/2009 17:44:34	63	9	50	67		55.125	7.875	43.75	58.625
14/07/2009 17:45:34	61	8	49	66		53.375	7	42.875	57.75
14/07/2009 17:46:34	62	9	50	67		54.25	7.875	43.75	58.625
14/07/2009 17:47:34	63	9	50	67		55.125	7.875	43.75	58.625
14/07/2009 17:48:34	63	9	50	67		55.125	7.875	43.75	58.625
14/07/2009 17:49:34	63	9	50	68		55.125	7.875	43.75	59.5
14/07/2009 17:50:34	64	9	50	67		56	7.875	43.75	58.625
14/07/2009 17:51:34	64	9	50	68		56	7.875	43.75	59.5
14/07/2009 17:52:34	65	9	50	67		56.875	7.875	43.75	58.625
14/07/2009 17:53:34	65	9	50	68		56.875	7.875	43.75	59.5
14/07/2009 17:54:34	66	9	51	68		57.75	7.875	44.625	59.5
14/07/2009 17:55:34	65	9	50	69		56.875	7.875	43.75	60.375
14/07/2009 17:56:34	66	9	50	68		57.75	7.875	43.75	59.5
14/07/2009 17:57:34	65	9	50	69		56.875	7.875	43.75	60.375
14/07/2009 17:58:34	65	9	50	68		56.875	7.875	43.75	59.5
14/07/2009 17:59:34	64	9	50	68		56	7.875	43.75	59.5
14/07/2009 18:00:34	64	9	50	68		56	7.875	43.75	59.5
14/07/2009 18:01:34	64	9	50	68		56	7.875	43.75	59.5
14/07/2009 18:02:34	65	9	50	68		56.875	7.875	43.75	59.5
14/07/2009 18:03:34	65	9	50	69		56.875	7.875	43.75	60.375
14/07/2009 18:04:34	65	9	50	69		56.875	7.875	43.75	60.375
14/07/2009 18:05:34	65	9	50	68		56.875	7.875	43.75	59.5
14/07/2009 18:06:34	66	9	50	69		57.75	7.875	43.75	60.375
14/07/2009 18:07:34	66	9	50	69		57.75	7.875	43.75	60.375
14/07/2009 18:08:34	67	10	50	69		58.625	8.75	43.75	60.375
14/07/2009 18:09:34	67	10	51	69		58.625	8.75	44.625	60.375
14/07/2009 18:10:34	67	9	50	70		58.625	7.875	43.75	61.25
14/07/2009 18:11:34	66	9	51	69		57.75	7.875	44.625	60.375
14/07/2009 18:12:34	65	10	50	68		56.875	8.75	43.75	59.5
14/07/2009 18:13:34	64	10	51	69		56	8.75	44.625	60.375
14/07/2009 18:14:34	63	10	51	69		55.125	8.75	44.625	60.375
14/07/2009 18:15:34	64	10	51	69		56	8.75	44.625	60.375
14/07/2009 18:16:34	65	10	51	69		56.875	8.75	44.625	60.375
14/07/2009 18:17:34	66	10	50	69		57.75	8.75	43.75	60.375
14/07/2009 18:18:34	66	11	50	69		57.75	9.625	43.75	60.375
14/07/2009 18:19:34	66	10	50	69		57.75	8.75	43.75	60.375
14/07/2009 18:20:34	67	10	51	70		58.625	8.75	44.625	61.25
14/07/2009 18:21:34	68	11	50	69		59.5	9.625	43.75	60.375
14/07/2009 18:22:34	67	10	50	70		58.625	8.75	43.75	61.25
14/07/2009 18:23:34	68	10	50	70		59.5	8.75	43.75	61.25
14/07/2009 18:24:34	68	10	51	71		59.5	8.75	44.625	62.125
14/07/2009 18:25:34	67	11	51	70		58.625	9.625	44.625	61.25
14/07/2009 18:26:34	66	10	51	70		57.75	8.75	44.625	61.25
14/07/2009 18:27:34	65	11	51	69		56.875	9.625	44.625	60.375
14/07/2009 18:28:34	64	11	51	69		56	9.625	44.625	60.375
14/07/2009 18:29:34	64	11	50	69		56	9.625	43.75	60.375
14/07/2009 18:30:34	65	10	51	69		56.875	8.75	44.625	60.375
14/07/2009 18:31:34	66	11	51	70		57.75	9.625	44.625	61.25
14/07/2009 18:32:34	66	11	51	70		57.75	9.625	44.625	61.25
14/07/2009 18:33:34	67	11	51	70		58.625	9.625	44.625	61.25
14/07/2009 18:34:34	68	10	51	70		59.5	8.75	44.625	61.25
14/07/2009 18:35:34	68	10	50	70		59.5	8.75	43.75	61.25
14/07/2009 18:36:34	68	10	51	71		59.5	8.75	44.625	62.125
14/07/2009 18:37:34	70	11	50	71		61.25	9.625	43.75	62.125
14/07/2009 18:38:34	70	11	51	71		61.25	9.625	44.625	62.125
14/07/2009 18:39:34	69	11	51	72		60.375	9.625	44.625	63
14/07/2009 18:40:34	67	10	51	72		58.625	8.75	44.625	63
14/07/2009 18:41:34	66	10	51	72		57.75	8.75	44.625	63
14/07/2009 18:42:34	65	11	51	71		56.875	9.625	44.625	62.125
14/07/2009 18:43:34	65	11	51	70		56.875	9.625	44.625	61.25
14/07/2009 18:44:34	65	10	51	71		56.875	8.75	44.625	62.125
14/07/2009 18:45:34	66	11	51	71		57.75	9.625	44.625	62.125
14/07/2009 18:46:34	67	11	51	72		58.625	9.625	44.625	63
14/07/2009 18:47:34	68	11	51	71		59.5	9.625	44.625	62.125
14/07/2009 18:48:34	68	11	51	72		59.5	9.625	44.625	63
14/07/2009 18:49:34	69	11	51	72		60.375	9.625	44.625	63
14/07/2009 18:50:34	70	11	50	71		61.25	9.625	43.75	62.125
14/07/2009 18:51:34	70	11	51	72		61.25	9.625	44.625	63
14/07/2009 18:52:34	70	12	51	72		61.25	10.5	44.625	63
14/07/2009 18:53:34	70	11	51	72		61.25	9.625	44.625	63
14/07/2009 18:54:34	69	11	51	72		60.375	9.625	44.625	63
14/07/2009 18:55:34	68	11	51	72		59.5	9.625	44.625	63
14/07/2009 18:56:34	67	12	52	71		58.625	10.5	45.5	62.125
14/07/2009 18:57:34	66	12	51	71		57.75	10.5	44.625	62.125
14/07/2009 18:58:34	66	11	51	71		57.75	9.625	44.625	62.125
14/07/2009 18:59:34	67	12	51	71		58.625	10.5	44.625	62.125
14/07/2009 19:00:34	68	11	51	71		59.5	9.625	44.625	62.125
14/07/2009 19:01:34	68	12	51	71		59.5	10.5	44.625	62.125
14/07/2009 19:02:34	68	11	51	72		59.5	9.625	44.625	63
14/07/2009 19:03:34	69	12	51	72		60.375	10.5	44.625	63
14/07/2009 19:04:34	70	12	51	72		61.25	10.5	44.625	63
14/07/2009 19:05:34	70	11	51	72		61.25	9.625	44.625	63
14/07/2009 19:06:34	70	11	52	73		61.25	9.625	45.5	63.875
14/07/2009 19:07:34	71	11	51	73		62.125	9.625	44.625	63.875
14/07/2009 19:08:34	71	12	52	73		62.125	10.5	45.5	63.875
14/07/2009 19:09:34	70	12	51	73		61.25	10.5	44.625	63.875
14/07/2009 19:10:34	69	12	52	73		60.375	10.5	45.5	63.875
14/07/2009 19:11:34	68	12	51	72		59.5	10.5	44.625	63
14/07/2009 19:12:34	67	13	52	71		58.625	11.375	45.5	62.125
14/07/2009 19:13:34	66	12	52	72		57.75	10.5	45.5	63
14/07/2009 19:14:34	66	11	51	72		57.75	9.625	44.625	63
14/07/2009 19:15:34	67	12	51	72		58.625	10.5	44.625	63
14/07/2009 19:16:34	68	12	52	72		59.5	10.5	45.5	63
14/07/2009 19:17:34	69	12	52	73		60.375	10.5	45.5	63.875
14/07/2009 19:18:34	71	12	51	72		62.125	10.5	44.625	63
14/07/2009 19:19:34	71	12	52	72		62.125	10.5	45.5	63
14/07/2009 19:20:34	72	12	52	73		63	10.5	45.5	63.875
14/07/2009 19:21:34	72	12	51	73		63	10.5	44.625	63.875
14/07/2009 19:22:34	72	12	51	73		63	10.5	44.625	63.875
14/07/2009 19:23:34	72	13	51	73		63	11.375	44.625	63.875
14/07/2009 19:24:34	70	12	51	73		61.25	10.5	44.625	63.875
14/07/2009 19:25:34	69	12	51	72		60.375	10.5	44.625	63
14/07/2009 19:26:34	68	12	52	72		59.5	10.5	45.5	63
14/07/2009 19:27:34	67	13	52	72		58.625	11.375	45.5	63
14/07/2009 19:28:34	67	13	52	72		58.625	11.375	45.5	63
14/07/2009 19:29:34	68	12	52	72		59.5	10.5	45.5	63
14/07/2009 19:30:34	69	12	52	73		60.375	10.5	45.5	63.875
14/07/2009 19:31:34	71	13	52	73		62.125	11.375	45.5	63.875
14/07/2009 19:32:34	71	12	51	74		62.125	10.5	44.625	64.75
14/07/2009 19:33:34	72	12	52	74		63	10.5	45.5	64.75
14/07/2009 19:34:34	72	12	51	74		63	10.5	44.625	64.75
14/07/2009 19:35:34	72	12	51	74		63	10.5	44.625	64.75
14/07/2009 19:36:34	71	12	52	74		62.125	10.5	45.5	64.75
14/07/2009 19:37:34	70	12	52	73		61.25	10.5	45.5	63.875
14/07/2009 19:38:34	69	13	52	73		60.375	11.375	45.5	63.875
14/07/2009 19:39:34	68	13	52	72		59.5	11.375	45.5	63
14/07/2009 19:40:34	68	13	52	73		59.5	11.375	45.5	63.875
14/07/2009 19:41:34	67	12	52	72		58.625	10.5	45.5	63
14/07/2009 19:42:34	69	13	52	72		60.375	11.375	45.5	63
14/07/2009 19:43:34	70	12	52	73		61.25	10.5	45.5	63.875
14/07/2009 19:44:34	72	13	52	74		63	11.375	45.5	64.75
14/07/2009 19:45:34	72	13	52	73		63	11.375	45.5	63.875
14/07/2009 19:46:34	73	12	51	73		63.875	10.5	44.625	63.875
14/07/2009 19:47:34	73	13	52	74		63.875	11.375	45.5	64.75
14/07/2009 19:48:34	73	13	52	74		63.875	11.375	45.5	64.75
14/07/2009 19:49:34	73	13	52	74		63.875	11.375	45.5	64.75
14/07/2009 19:50:34	71	12	51	73		62.125	10.5	44.625	63.875
14/07/2009 19:51:34	70	13	52	73		61.25	11.375	45.5	63.875
14/07/2009 19:52:34	69	13	51	73		60.375	11.375	44.625	63.875
14/07/2009 19:53:34	69	13	52	73		60.375	11.375	45.5	63.875
14/07/2009 19:54:34	68	13	52	73		59.5	11.375	45.5	63.875
14/07/2009 19:55:34	70	13	52	73		61.25	11.375	45.5	63.875
14/07/2009 19:56:34	71	13	51	73		62.125	11.375	44.625	63.875
14/07/2009 19:57:34	71	13	52	73		62.125	11.375	45.5	63.875
14/07/2009 19:58:34	72	13	52	74		63	11.375	45.5	64.75
14/07/2009 19:59:34	73	13	52	75		63.875	11.375	45.5	65.625
14/07/2009 20:00:34	74	14	52	74		64.75	12.25	45.5	64.75
14/07/2009 20:01:34	74	14	52	75		64.75	12.25	45.5	65.625
14/07/2009 20:02:34	74	13	52	75		64.75	11.375	45.5	65.625
14/07/2009 20:03:34	73	13	52	74		63.875	11.375	45.5	64.75
14/07/2009 20:04:34	72	14	52	73		63	12.25	45.5	63.875
14/07/2009 20:05:34	70	13	52	73		61.25	11.375	45.5	63.875
14/07/2009 20:06:34	70	14	52	73		61.25	12.25	45.5	63.875
14/07/2009 20:07:34	70	13	52	73		61.25	11.375	45.5	63.875
14/07/2009 20:08:34	71	13	52	74		62.125	11.375	45.5	64.75
14/07/2009 20:09:34	72	13	52	74		63	11.375	45.5	64.75
14/07/2009 20:10:34	72	14	52	74		63	12.25	45.5	64.75
14/07/2009 20:11:34	73	14	52	74		63.875	12.25	45.5	64.75
14/07/2009 20:12:34	73	13	52	75		63.875	11.375	45.5	65.625
14/07/2009 20:13:34	74	14	52	76		64.75	12.25	45.5	66.5
14/07/2009 20:14:34	75	13	52	75		65.625	11.375	45.5	65.625
14/07/2009 20:15:34	75	13	52	76		65.625	11.375	45.5	66.5
14/07/2009 20:16:34	75	13	52	75		65.625	11.375	45.5	65.625
14/07/2009 20:17:34	75	14	52	74		65.625	12.25	45.5	64.75
14/07/2009 20:18:34	73	13	52	75		63.875	11.375	45.5	65.625
14/07/2009 20:19:34	71	13	52	74		62.125	11.375	45.5	64.75
14/07/2009 20:20:34	71	14	52	74		62.125	12.25	45.5	64.75
14/07/2009 20:21:34	71	14	52	74		62.125	12.25	45.5	64.75
14/07/2009 20:22:34	71	14	52	73		62.125	12.25	45.5	63.875
14/07/2009 20:23:34	72	14	52	74		63	12.25	45.5	64.75
14/07/2009 20:24:34	73	14	52	74		63.875	12.25	45.5	64.75
14/07/2009 20:25:34	73	13	52	74		63.875	11.375	45.5	64.75
14/07/2009 20:26:34	74	14	52	74		64.75	12.25	45.5	64.75
14/07/2009 20:27:34	74	14	52	75		64.75	12.25	45.5	65.625
14/07/2009 20:28:34	75	14	52	75		65.625	12.25	45.5	65.625
14/07/2009 20:29:34	76	14	52	76		66.5	12.25	45.5	66.5
14/07/2009 20:30:34	76	14	52	76		66.5	12.25	45.5	66.5
14/07/2009 20:31:34	76	14	52	76		66.5	12.25	45.5	66.5
14/07/2009 20:32:34	75	14	52	75		65.625	12.25	45.5	65.625
14/07/2009 20:33:34	73	14	52	75		63.875	12.25	45.5	65.625
14/07/2009 20:34:34	72	14	52	75		63	12.25	45.5	65.625
14/07/2009 20:35:34	72	14	52	74		63	12.25	45.5	64.75
14/07/2009 20:36:34	73	14	52	74		63.875	12.25	45.5	64.75
14/07/2009 20:37:34	74	14	52	75		64.75	12.25	45.5	65.625
14/07/2009 20:38:34	74	14	52	75		64.75	12.25	45.5	65.625
14/07/2009 20:39:34	75	14	52	75		65.625	12.25	45.5	65.625
14/07/2009 20:40:34	75	14	52	76		65.625	12.25	45.5	66.5
14/07/2009 20:41:34	76	14	52	76		66.5	12.25	45.5	66.5
14/07/2009 20:42:34	76	14	52	75		66.5	12.25	45.5	65.625
14/07/2009 20:43:34	77	14	52	76		67.375	12.25	45.5	66.5
14/07/2009 20:44:34	77	15	52	76		67.375	13.125	45.5	66.5
14/07/2009 20:45:34	77	14	52	76		67.375	12.25	45.5	66.5
14/07/2009 20:46:34	77	14	52	76		67.375	12.25	45.5	66.5
14/07/2009 20:47:34	75	14	52	76		65.625	12.25	45.5	66.5
14/07/2009 20:48:34	73	14	53	76		63.875	12.25	46.375	66.5
14/07/2009 20:49:34	73	15	52	75		63.875	13.125	45.5	65.625
14/07/2009 20:50:34	73	15	53	75		63.875	13.125	46.375	65.625
14/07/2009 20:51:34	72	14	52	75		63	12.25	45.5	65.625
14/07/2009 20:52:34	74	14	53	75		64.75	12.25	46.375	65.625
14/07/2009 20:53:34	75	14	52	75		65.625	12.25	45.5	65.625
14/07/2009 20:54:34	76	15	53	75		66.5	13.125	46.375	65.625
14/07/2009 20:55:34	77	15	53	76		67.375	13.125	46.375	66.5
14/07/2009 20:56:34	77	15	52	76		67.375	13.125	45.5	66.5
14/07/2009 20:57:34	77	14	52	76		67.375	12.25	45.5	66.5
14/07/2009 20:58:34	78	15	53	77		68.25	13.125	46.375	67.375
14/07/2009 20:59:34	78	14	52	78		68.25	12.25	45.5	68.25
14/07/2009 21:00:34	78	14	53	78		68.25	12.25	46.375	68.25
14/07/2009 21:01:34	77	14	53	77		67.375	12.25	46.375	67.375
14/07/2009 21:02:34	76	15	52	76		66.5	13.125	45.5	66.5
14/07/2009 21:03:34	75	14	53	76		65.625	12.25	46.375	66.5
14/07/2009 21:04:34	74	14	52	76		64.75	12.25	45.5	66.5
14/07/2009 21:05:34	74	15	53	76		64.75	13.125	46.375	66.5
14/07/2009 21:06:34	76	15	53	76		66.5	13.125	46.375	66.5
14/07/2009 21:07:34	77	14	53	76		67.375	12.25	46.375	66.5
14/07/2009 21:08:34	78	15	52	77		68.25	13.125	45.5	67.375
14/07/2009 21:09:34	78	14	53	77		68.25	12.25	46.375	67.375
14/07/2009 21:10:34	78	15	53	77		68.25	13.125	46.375	67.375
14/07/2009 21:11:34	78	15	53	78		68.25	13.125	46.375	68.25
14/07/2009 21:12:34	79	15	53	78		69.125	13.125	46.375	68.25
14/07/2009 21:13:34	80	15	53	78		70	13.125	46.375	68.25
14/07/2009 21:14:34	79	15	53	78		69.125	13.125	46.375	68.25
14/07/2009 21:15:34	77	15	53	77		67.375	13.125	46.375	67.375
14/07/2009 21:16:34	76	15	53	77		66.5	13.125	46.375	67.375
14/07/2009 21:17:34	76	15	53	76		66.5	13.125	46.375	66.5
14/07/2009 21:18:34	76	15	53	76		66.5	13.125	46.375	66.5
14/07/2009 21:19:34	77	15	53	77		67.375	13.125	46.375	67.375
14/07/2009 21:20:34	78	15	53	77		68.25	13.125	46.375	67.375
14/07/2009 21:21:34	79	15	53	78		69.125	13.125	46.375	68.25
14/07/2009 21:22:34	80	15	53	78		70	13.125	46.375	68.25
14/07/2009 21:23:34	79	15	53	78		69.125	13.125	46.375	68.25
14/07/2009 21:24:34	80	15	53	78		70	13.125	46.375	68.25
14/07/2009 21:25:34	80	15	53	78		70	13.125	46.375	68.25
14/07/2009 21:26:34	79	15	53	78		69.125	13.125	46.375	68.25
14/07/2009 21:27:34	77	15	53	78		67.375	13.125	46.375	68.25
14/07/2009 21:28:34	76	15	53	77		66.5	13.125	46.375	67.375
14/07/2009 21:29:34	76	15	53	77		66.5	13.125	46.375	67.375
14/07/2009 21:30:34	76	16	53	76		66.5	14	46.375	66.5
14/07/2009 21:31:34	77	15	53	77		67.375	13.125	46.375	67.375
14/07/2009 21:32:34	78	16	53	77		68.25	14	46.375	67.375
14/07/2009 21:33:34	79	15	53	78		69.125	13.125	46.375	68.25
14/07/2009 21:34:34	79	15	53	78		69.125	13.125	46.375	68.25
14/07/2009 21:35:34	80	15	53	78		70	13.125	46.375	68.25
14/07/2009 21:36:34	80	15	53	79		70	13.125	46.375	69.125
14/07/2009 21:37:34	81	15	53	79		70.875	13.125	46.375	69.125
14/07/2009 21:38:34	81	15	53	79		70.875	13.125	46.375	69.125
14/07/2009 21:39:34	81	15	53	79		70.875	13.125	46.375	69.125
14/07/2009 21:40:34	79	15	53	78		69.125	13.125	46.375	68.25
14/07/2009 21:41:34	78	15	53	78		68.25	13.125	46.375	68.25
14/07/2009 21:42:34	77	16	53	78		67.375	14	46.375	68.25
14/07/2009 21:43:34	77	16	53	78		67.375	14	46.375	68.25
14/07/2009 21:44:34	78	16	53	78		68.25	14	46.375	68.25
14/07/2009 21:45:34	79	16	53	78		69.125	14	46.375	68.25
14/07/2009 21:46:34	80	16	53	78		70	14	46.375	68.25
14/07/2009 21:47:34	80	16	53	79		70	14	46.375	69.125
14/07/2009 21:48:34	81	16	53	79		70.875	14	46.375	69.125
14/07/2009 21:49:34	81	16	53	79		70.875	14	46.375	69.125
14/07/2009 21:50:34	82	16	53	79		71.75	14	46.375	69.125
14/07/2009 21:51:34	82	16	53	79		71.75	14	46.375	69.125
14/07/2009 21:52:34	81	16	53	79		70.875	14	46.375	69.125
14/07/2009 21:53:34	80	16	53	78		70	14	46.375	68.25
14/07/2009 21:54:34	78	16	53	78		68.25	14	46.375	68.25
14/07/2009 21:55:34	77	16	53	78		67.375	14	46.375	68.25
14/07/2009 21:56:34	78	16	53	78		68.25	14	46.375	68.25
14/07/2009 21:57:34	79	16	53	78		69.125	14	46.375	68.25
14/07/2009 21:58:34	80	16	53	79		70	14	46.375	69.125
14/07/2009 21:59:34	81	16	53	79		70.875	14	46.375	69.125
14/07/2009 22:00:34	82	16	53	79		71.75	14	46.375	69.125
14/07/2009 22:01:34	82	16	53	80		71.75	14	46.375	70
14/07/2009 22:02:34	83	16	53	80		72.625	14	46.375	70
14/07/2009 22:03:34	82	16	53	80		71.75	14	46.375	70
14/07/2009 22:04:34	82	16	53	80		71.75	14	46.375	70
14/07/2009 22:05:34	82	16	53	80		71.75	14	46.375	70
14/07/2009 22:06:34	80	16	53	79		70	14	46.375	69.125
14/07/2009 22:07:34	79	16	53	79		69.125	14	46.375	69.125
14/07/2009 22:08:34	78	16	53	78		68.25	14	46.375	68.25
14/07/2009 22:09:34	78	16	53	78		68.25	14	46.375	68.25
14/07/2009 22:10:34	79	16	53	78		69.125	14	46.375	68.25
14/07/2009 22:11:34	81	16	53	79		70.875	14	46.375	69.125
14/07/2009 22:12:34	81	16	53	79		70.875	14	46.375	69.125
14/07/2009 22:13:34	82	16	53	80		71.75	14	46.375	70
14/07/2009 22:14:34	83	16	53	81		72.625	14	46.375	70.875
14/07/2009 22:15:34	84	16	53	80		73.5	14	46.375	70
14/07/2009 22:16:34	84	16	53	81		73.5	14	46.375	70.875
14/07/2009 22:17:34	84	16	53	80		73.5	14	46.375	70
14/07/2009 22:18:34	82	16	53	80		71.75	14	46.375	70
14/07/2009 22:19:34	80	17	53	79		70	14.875	46.375	69.125
14/07/2009 22:20:34	79	16	53	79		69.125	14	46.375	69.125
14/07/2009 22:21:34	78	17	53	78		68.25	14.875	46.375	68.25
14/07/2009 22:22:34	79	17	53	78		69.125	14.875	46.375	68.25
14/07/2009 22:23:34	80	17	53	79		70	14.875	46.375	69.125
14/07/2009 22:24:34	82	17	53	79		71.75	14.875	46.375	69.125
14/07/2009 22:25:34	82	16	53	79		71.75	14	46.375	69.125
14/07/2009 22:26:34	83	17	53	80		72.625	14.875	46.375	70
14/07/2009 22:27:34	83	16	53	80		72.625	14	46.375	70
14/07/2009 22:28:34	84	16	53	80		73.5	14	46.375	70
14/07/2009 22:29:34	85	17	53	81		74.375	14.875	46.375	70.875
14/07/2009 22:30:34	85	17	54	80		74.375	14.875	47.25	70
14/07/2009 22:31:34	83	17	53	80		72.625	14.875	46.375	70
14/07/2009 22:32:34	81	17	53	80		70.875	14.875	46.375	70
14/07/2009 22:33:34	80	17	53	80		70	14.875	46.375	70
14/07/2009 22:34:34	79	17	53	79		69.125	14.875	46.375	69.125
14/07/2009 22:35:34	78	17	54	79		68.25	14.875	47.25	69.125
14/07/2009 22:36:34	79	17	53	78		69.125	14.875	46.375	68.25
14/07/2009 22:37:34	81	17	53	79		70.875	14.875	46.375	69.125
14/07/2009 22:38:34	82	17	53	79		71.75	14.875	46.375	69.125
14/07/2009 22:39:34	83	17	53	80		72.625	14.875	46.375	70
14/07/2009 22:40:34	84	17	54	81		73.5	14.875	47.25	70.875
14/07/2009 22:41:34	84	17	54	80		73.5	14.875	47.25	70
14/07/2009 22:42:34	85	17	54	81		74.375	14.875	47.25	70.875
14/07/2009 22:43:34	85	17	54	81		74.375	14.875	47.25	70.875
14/07/2009 22:44:34	84	17	54	80		73.5	14.875	47.25	70
14/07/2009 22:45:34	83	17	54	80		72.625	14.875	47.25	70
14/07/2009 22:46:34	81	17	54	80		70.875	14.875	47.25	70
14/07/2009 22:47:34	79	17	54	80		69.125	14.875	47.25	70
14/07/2009 22:48:34	78	17	54	79		68.25	14.875	47.25	69.125
14/07/2009 22:49:34	79	17	54	79		69.125	14.875	47.25	69.125
14/07/2009 22:50:34	81	17	54	79		70.875	14.875	47.25	69.125
14/07/2009 22:51:34	82	17	54	80		71.75	14.875	47.25	70
14/07/2009 22:52:34	83	17	54	80		72.625	14.875	47.25	70
14/07/2009 22:53:34	84	17	54	81		73.5	14.875	47.25	70.875
14/07/2009 22:54:34	84	17	54	81		73.5	14.875	47.25	70.875
14/07/2009 22:55:34	84	17	54	81		73.5	14.875	47.25	70.875
14/07/2009 22:56:34	85	17	54	81		74.375	14.875	47.25	70.875
14/07/2009 22:57:34	85	17	54	81		74.375	14.875	47.25	70.875
14/07/2009 22:58:34	84	17	54	81		73.5	14.875	47.25	70.875
14/07/2009 22:59:34	82	17	54	81		71.75	14.875	47.25	70.875
14/07/2009 23:00:34	80	17	54	81		70	14.875	47.25	70.875
14/07/2009 23:01:34	80	17	54	81		70	14.875	47.25	70.875
14/07/2009 23:02:34	80	17	54	81		70	14.875	47.25	70.875
14/07/2009 23:03:34	82	17	54	81		71.75	14.875	47.25	70.875
14/07/2009 23:04:34	83	17	54	81		72.625	14.875	47.25	70.875
14/07/2009 23:05:34	84	17	54	82		73.5	14.875	47.25	71.75
14/07/2009 23:06:34	84	17	54	82		73.5	14.875	47.25	71.75
14/07/2009 23:07:34	84	17	54	82		73.5	14.875	47.25	71.75
14/07/2009 23:08:34	84	17	54	82		73.5	14.875	47.25	71.75
14/07/2009 23:09:34	85	17	54	83		74.375	14.875	47.25	72.625
14/07/2009 23:10:34	85	17	54	82		74.375	14.875	47.25	71.75
14/07/2009 23:11:34	84	18	54	82		73.5	15.75	47.25	71.75
14/07/2009 23:12:34	82	18	54	82		71.75	15.75	47.25	71.75
14/07/2009 23:13:34	81	18	54	81		70.875	15.75	47.25	70.875
14/07/2009 23:14:34	80	18	54	81		70	15.75	47.25	70.875
14/07/2009 23:15:34	80	18	54	81		70	15.75	47.25	70.875
14/07/2009 23:16:34	81	18	54	81		70.875	15.75	47.25	70.875
14/07/2009 23:17:34	83	18	54	81		72.625	15.75	47.25	70.875
14/07/2009 23:18:34	84	18	54	81		73.5	15.75	47.25	70.875
14/07/2009 23:19:34	84	18	54	82		73.5	15.75	47.25	71.75
14/07/2009 23:20:34	84	18	54	82		73.5	15.75	47.25	71.75
14/07/2009 23:21:34	84	18	54	82		73.5	15.75	47.25	71.75
14/07/2009 23:22:34	85	18	54	83		74.375	15.75	47.25	72.625
14/07/2009 23:23:34	86	18	54	83		75.25	15.75	47.25	72.625
14/07/2009 23:24:34	86	18	54	83		75.25	15.75	47.25	72.625
14/07/2009 23:25:34	84	18	54	82		73.5	15.75	47.25	71.75
14/07/2009 23:26:34	82	18	54	82		71.75	15.75	47.25	71.75
14/07/2009 23:27:34	80	18	54	82		70	15.75	47.25	71.75
14/07/2009 23:28:34	80	18	54	81		70	15.75	47.25	70.875
14/07/2009 23:29:34	80	18	54	81		70	15.75	47.25	70.875
14/07/2009 23:30:34	81	18	54	81		70.875	15.75	47.25	70.875
14/07/2009 23:31:34	83	18	54	81		72.625	15.75	47.25	70.875
14/07/2009 23:32:34	84	18	54	82		73.5	15.75	47.25	71.75
14/07/2009 23:33:34	84	18	54	82		73.5	15.75	47.25	71.75
14/07/2009 23:34:34	85	18	54	83		74.375	15.75	47.25	72.625
14/07/2009 23:35:34	85	18	54	82		74.375	15.75	47.25	71.75
14/07/2009 23:36:34	86	18	54	83		75.25	15.75	47.25	72.625
14/07/2009 23:37:34	86	18	54	83		75.25	15.75	47.25	72.625
14/07/2009 23:38:34	86	18	54	83		75.25	15.75	47.25	72.625
14/07/2009 23:39:34	85	18	54	83		74.375	15.75	47.25	72.625
14/07/2009 23:40:34	83	18	54	82		72.625	15.75	47.25	71.75
14/07/2009 23:41:34	81	18	54	82		70.875	15.75	47.25	71.75
14/07/2009 23:42:34	80	18	54	82		70	15.75	47.25	71.75
14/07/2009 23:43:34	81	18	54	82		70.875	15.75	47.25	71.75
14/07/2009 23:44:34	83	18	54	81		72.625	15.75	47.25	70.875
14/07/2009 23:45:34	84	18	54	82		73.5	15.75	47.25	71.75
14/07/2009 23:46:34	85	18	54	82		74.375	15.75	47.25	71.75
14/07/2009 23:47:34	86	18	54	83		75.25	15.75	47.25	72.625
14/07/2009 23:48:34	86	18	54	83		75.25	15.75	47.25	72.625
14/07/2009 23:49:34	87	18	54	83		76.125	15.75	47.25	72.625
14/07/2009 23:50:34	87	18	54	83		76.125	15.75	47.25	72.625
14/07/2009 23:51:34	87	18	54	83		76.125	15.75	47.25	72.625
14/07/2009 23:52:34	86	18	55	83		75.25	15.75	48.125	72.625
14/07/2009 23:53:34	83	18	54	83		72.625	15.75	47.25	72.625
14/07/2009 23:54:34	82	19	54	82		71.75	16.625	47.25	71.75
14/07/2009 23:55:34	81	19	55	82		70.875	16.625	48.125	71.75
14/07/2009 23:56:34	82	18	54	81		71.75	15.75	47.25	70.875
14/07/2009 23:57:34	84	18	54	82		73.5	15.75	47.25	71.75
14/07/2009 23:58:34	85	18	54	82		74.375	15.75	47.25	71.75
14/07/2009 23:59:34	86	19	55	83		75.25	16.625	48.125	72.625
15/07/2009 00:00:34	86	18	54	84		75.25	15.75	47.25	73.5
15/07/2009 00:01:34	87	19	55	83		76.125	16.625	48.125	72.625
15/07/2009 00:02:34	87	19	54	83		76.125	16.625	47.25	72.625
15/07/2009 00:03:34	87	19	54	83		76.125	16.625	47.25	72.625
15/07/2009 00:04:34	87	19	55	83		76.125	16.625	48.125	72.625
15/07/2009 00:05:34	86	19	54	83		75.25	16.625	47.25	72.625
15/07/2009 00:06:34	84	19	55	83		73.5	16.625	48.125	72.625
15/07/2009 00:07:34	83	19	54	82		72.625	16.625	47.25	71.75
15/07/2009 00:08:34	83	19	55	82		72.625	16.625	48.125	71.75
15/07/2009 00:09:34	85	19	54	83		74.375	16.625	47.25	72.625
15/07/2009 00:10:34	86	18	55	83		75.25	15.75	48.125	72.625
15/07/2009 00:11:34	87	19	55	83		76.125	16.625	48.125	72.625
15/07/2009 00:12:34	87	19	55	84		76.125	16.625	48.125	73.5
15/07/2009 00:13:34	88	19	55	84		77	16.625	48.125	73.5
15/07/2009 00:14:34	88	19	55	84		77	16.625	48.125	73.5
15/07/2009 00:15:34	88	19	55	83		77	16.625	48.125	72.625
15/07/2009 00:16:34	86	19	54	83		75.25	16.625	47.25	72.625
15/07/2009 00:17:34	84	19	55	83		73.5	16.625	48.125	72.625
15/07/2009 00:18:34	83	19	55	83		72.625	16.625	48.125	72.625
15/07/2009 00:19:34	85	19	55	82		74.375	16.625	48.125	71.75
15/07/2009 00:20:34	86	19	55	83		75.25	16.625	48.125	72.625
15/07/2009 00:21:34	87	19	55	82		76.125	16.625	48.125	71.75
15/07/2009 00:22:34	87	19	55	83		76.125	16.625	48.125	72.625
15/07/2009 00:23:34	87	19	55	84		76.125	16.625	48.125	73.5
15/07/2009 00:24:34	88	19	55	84		77	16.625	48.125	73.5
15/07/2009 00:25:34	88	19	55	85		77	16.625	48.125	74.375
15/07/2009 00:26:34	88	19	55	84		77	16.625	48.125	73.5
15/07/2009 00:27:34	87	19	55	84		76.125	16.625	48.125	73.5
15/07/2009 00:28:34	85	19	55	83		74.375	16.625	48.125	72.625
15/07/2009 00:29:34	83	19	55	83		72.625	16.625	48.125	72.625
15/07/2009 00:30:34	81	19	55	82		70.875	16.625	48.125	71.75
15/07/2009 00:31:34	81	19	55	82		70.875	16.625	48.125	71.75
15/07/2009 00:32:34	81	19	55	82		70.875	16.625	48.125	71.75
15/07/2009 00:33:34	83	19	55	82		72.625	16.625	48.125	71.75
15/07/2009 00:34:34	84	19	55	82		73.5	16.625	48.125	71.75
15/07/2009 00:35:34	86	19	55	83		75.25	16.625	48.125	72.625
15/07/2009 00:36:34	87	19	55	83		76.125	16.625	48.125	72.625
15/07/2009 00:37:34	88	19	55	85		77	16.625	48.125	74.375
15/07/2009 00:38:34	90	19	55	85		78.75	16.625	48.125	74.375
15/07/2009 00:39:34	90	19	55	84		78.75	16.625	48.125	73.5
15/07/2009 00:40:34	89	19	55	84		77.875	16.625	48.125	73.5
15/07/2009 00:41:34	86	19	55	83		75.25	16.625	48.125	72.625
15/07/2009 00:42:34	84	19	55	83		73.5	16.625	48.125	72.625
15/07/2009 00:43:34	83	19	55	82		72.625	16.625	48.125	71.75
15/07/2009 00:44:34	82	19	55	82		71.75	16.625	48.125	71.75
15/07/2009 00:45:34	82	19	55	82		71.75	16.625	48.125	71.75
15/07/2009 00:46:34	83	20	55	82		72.625	17.5	48.125	71.75
15/07/2009 00:47:34	85	19	55	83		74.375	16.625	48.125	72.625
15/07/2009 00:48:34	86	19	55	84		75.25	16.625	48.125	73.5
15/07/2009 00:49:34	87	19	55	84		76.125	16.625	48.125	73.5
15/07/2009 00:50:34	89	19	55	85		77.875	16.625	48.125	74.375
15/07/2009 00:51:34	89	20	55	85		77.875	17.5	48.125	74.375
15/07/2009 00:52:34	89	19	55	84		77.875	16.625	48.125	73.5
15/07/2009 00:53:34	89	19	55	84		77.875	16.625	48.125	73.5
15/07/2009 00:54:34	89	19	55	83		77.875	16.625	48.125	72.625
15/07/2009 00:55:34	86	19	55	83		75.25	16.625	48.125	72.625
15/07/2009 00:56:34	84	20	55	83		73.5	17.5	48.125	72.625
15/07/2009 00:57:34	84	19	55	83		73.5	16.625	48.125	72.625
15/07/2009 00:58:34	85	19	55	83		74.375	16.625	48.125	72.625
15/07/2009 00:59:34	86	19	55	83		75.25	16.625	48.125	72.625
15/07/2009 01:00:34	87	20	55	83		76.125	17.5	48.125	72.625
15/07/2009 01:01:34	88	20	55	83		77	17.5	48.125	72.625
15/07/2009 01:02:34	88	19	55	84		77	16.625	48.125	73.5
15/07/2009 01:03:34	88	20	55	84		77	17.5	48.125	73.5
15/07/2009 01:04:34	89	20	55	84		77.875	17.5	48.125	73.5
15/07/2009 01:05:34	88	20	55	83		77	17.5	48.125	72.625
15/07/2009 01:06:34	87	20	55	83		76.125	17.5	48.125	72.625
15/07/2009 01:07:34	86	20	55	83		75.25	17.5	48.125	72.625
15/07/2009 01:08:34	84	20	55	83		73.5	17.5	48.125	72.625
15/07/2009 01:09:34	83	20	55	82		72.625	17.5	48.125	71.75
15/07/2009 01:10:34	85	20	55	83		74.375	17.5	48.125	72.625
15/07/2009 01:11:34	86	20	55	83		75.25	17.5	48.125	72.625
15/07/2009 01:12:34	87	20	55	83		76.125	17.5	48.125	72.625
15/07/2009 01:13:34	88	20	55	84		77	17.5	48.125	73.5
15/07/2009 01:14:34	88	20	55	85		77	17.5	48.125	74.375
15/07/2009 01:15:34	89	20	55	84		77.875	17.5	48.125	73.5
15/07/2009 01:16:34	89	20	55	85		77.875	17.5	48.125	74.375
15/07/2009 01:17:34	89	20	55	84		77.875	17.5	48.125	73.5
15/07/2009 01:18:34	89	20	55	84		77.875	17.5	48.125	73.5
15/07/2009 01:19:34	87	20	55	84		76.125	17.5	48.125	73.5
15/07/2009 01:20:34	85	20	55	83		74.375	17.5	48.125	72.625
15/07/2009 01:21:34	84	20	55	83		73.5	17.5	48.125	72.625
15/07/2009 01:22:34	84	20	55	83		73.5	17.5	48.125	72.625
15/07/2009 01:23:34	86	20	55	83		75.25	17.5	48.125	72.625
15/07/2009 01:24:34	87	20	55	83		76.125	17.5	48.125	72.625
15/07/2009 01:25:34	87	20	55	83		76.125	17.5	48.125	72.625
15/07/2009 01:26:34	87	20	55	83		76.125	17.5	48.125	72.625
15/07/2009 01:27:34	87	20	55	84		76.125	17.5	48.125	73.5
15/07/2009 01:28:34	88	20	55	85		77	17.5	48.125	74.375
15/07/2009 01:29:34	89	20	55	85		77.875	17.5	48.125	74.375
15/07/2009 01:30:34	89	20	55	84		77.875	17.5	48.125	73.5
15/07/2009 01:31:34	88	20	55	84		77	17.5	48.125	73.5
15/07/2009 01:32:34	86	20	55	84		75.25	17.5	48.125	73.5
15/07/2009 01:33:34	84	20	55	83		73.5	17.5	48.125	72.625
15/07/2009 01:34:34	85	20	55	83		74.375	17.5	48.125	72.625
15/07/2009 01:35:34	87	20	55	83		76.125	17.5	48.125	72.625
15/07/2009 01:36:34	88	20	55	84		77	17.5	48.125	73.5
15/07/2009 01:37:34	88	20	55	84		77	17.5	48.125	73.5
15/07/2009 01:38:34	88	20	55	84		77	17.5	48.125	73.5
15/07/2009 01:39:34	88	20	55	85		77	17.5	48.125	74.375
15/07/2009 01:40:34	88	20	55	84		77	17.5	48.125	73.5
15/07/2009 01:41:34	88	20	55	84		77	17.5	48.125	73.5
15/07/2009 01:42:34	88	20	55	84		77	17.5	48.125	73.5
15/07/2009 01:43:34	88	20	55	83		77	17.5	48.125	72.625
15/07/2009 01:44:34	86	20	55	83		75.25	17.5	48.125	72.625
15/07/2009 01:45:34	87	20	55	84		76.125	17.5	48.125	73.5
15/07/2009 01:46:34	88	20	55	84		77	17.5	48.125	73.5
15/07/2009 01:47:34	89	20	56	84		77.875	17.5	49	73.5
15/07/2009 01:48:34	89	20	56	84		77.875	17.5	49	73.5
15/07/2009 01:49:34	90	20	56	85		78.75	17.5	49	74.375
15/07/2009 01:50:34	90	20	56	85		78.75	17.5	49	74.375
15/07/2009 01:51:34	90	20	56	85		78.75	17.5	49	74.375
15/07/2009 01:52:34	90	20	56	85		78.75	17.5	49	74.375
15/07/2009 01:53:34	87	20	56	84		76.125	17.5	49	73.5
15/07/2009 01:54:34	85	20	56	83		74.375	17.5	49	72.625
15/07/2009 01:55:34	84	20	56	83		73.5	17.5	49	72.625
15/07/2009 01:56:34	84	20	56	83		73.5	17.5	49	72.625
15/07/2009 01:57:34	86	20	56	83		75.25	17.5	49	72.625
15/07/2009 01:58:34	87	20	55	83		76.125	17.5	48.125	72.625
15/07/2009 01:59:34	87	20	55	83		76.125	17.5	48.125	72.625
15/07/2009 02:00:34	87	20	56	83		76.125	17.5	49	72.625
15/07/2009 02:01:34	88	20	55	84		77	17.5	48.125	73.5
15/07/2009 02:02:34	88	20	55	85		77	17.5	48.125	74.375
15/07/2009 02:03:34	89	20	56	85		77.875	17.5	49	74.375
15/07/2009 02:04:34	90	20	56	85		78.75	17.5	49	74.375
15/07/2009 02:05:34	90	20	56	84		78.75	17.5	49	73.5
15/07/2009 02:06:34	88	20	56	84		77	17.5	49	73.5
15/07/2009 02:07:34	86	20	56	84		75.25	17.5	49	73.5
15/07/2009 02:08:34	85	20	56	83		74.375	17.5	49	72.625
15/07/2009 02:09:34	84	20	56	83		73.5	17.5	49	72.625
15/07/2009 02:10:34	86	20	56	83		75.25	17.5	49	72.625
15/07/2009 02:11:34	87	20	56	83		76.125	17.5	49	72.625
15/07/2009 02:12:34	88	20	56	83		77	17.5	49	72.625
15/07/2009 02:13:34	88	20	56	83		77	17.5	49	72.625
15/07/2009 02:14:34	88	20	56	83		77	17.5	49	72.625
15/07/2009 02:15:34	88	20	56	85		77	17.5	49	74.375
15/07/2009 02:16:34	89	20	56	85		77.875	17.5	49	74.375
15/07/2009 02:17:34	90	20	56	85		78.75	17.5	49	74.375
15/07/2009 02:18:34	90	20	56	85		78.75	17.5	49	74.375
15/07/2009 02:19:34	89	21	56	84		77.875	18.375	49	73.5
15/07/2009 02:20:34	86	21	56	83		75.25	18.375	49	72.625
15/07/2009 02:21:34	85	21	56	83		74.375	18.375	49	72.625
15/07/2009 02:22:34	84	21	56	83		73.5	18.375	49	72.625
15/07/2009 02:23:34	85	20	56	83		74.375	17.5	49	72.625
15/07/2009 02:24:34	87	20	56	83		76.125	17.5	49	72.625
15/07/2009 02:25:34	88	21	56	84		77	18.375	49	73.5
15/07/2009 02:26:34	89	20	56	84		77.875	17.5	49	73.5
15/07/2009 02:27:34	89	20	56	85		77.875	17.5	49	74.375
15/07/2009 02:28:34	89	20	56	86		77.875	17.5	49	75.25
15/07/2009 02:29:34	90	20	56	86		78.75	17.5	49	75.25
15/07/2009 02:30:34	91	21	56	87		79.625	18.375	49	76.125
15/07/2009 02:31:34	92	21	56	87		80.5	18.375	49	76.125
15/07/2009 02:32:34	91	20	56	86		79.625	17.5	49	75.25
15/07/2009 02:33:34	89	20	56	86		77.875	17.5	49	75.25
15/07/2009 02:34:34	87	20	56	85		76.125	17.5	49	74.375
15/07/2009 02:35:34	85	21	56	85		74.375	18.375	49	74.375
15/07/2009 02:36:34	84	20	56	85		73.5	17.5	49	74.375
15/07/2009 02:37:34	84	21	56	84		73.5	18.375	49	73.5
15/07/2009 02:38:34	86	20	56	84		75.25	17.5	49	73.5
15/07/2009 02:39:34	88	20	56	85		77	17.5	49	74.375
15/07/2009 02:40:34	89	21	56	85		77.875	18.375	49	74.375
15/07/2009 02:41:34	88	20	56	84		77	17.5	49	73.5
15/07/2009 02:42:34	89	21	56	85		77.875	18.375	49	74.375
15/07/2009 02:43:34	90	21	57	87		78.75	18.375	49.875	76.125
15/07/2009 02:44:34	91	20	56	87		79.625	17.5	49	76.125
15/07/2009 02:45:34	92	20	56	87		80.5	17.5	49	76.125
15/07/2009 02:46:34	91	20	56	86		79.625	17.5	49	75.25
15/07/2009 02:47:34	88	21	56	86		77	18.375	49	75.25
15/07/2009 02:48:34	86	21	57	85		75.25	18.375	49.875	74.375
15/07/2009 02:49:34	85	21	57	85		74.375	18.375	49.875	74.375
15/07/2009 02:50:34	83	21	56	84		72.625	18.375	49	73.5
15/07/2009 02:51:34	84	21	56	84		73.5	18.375	49	73.5
15/07/2009 02:52:34	86	20	56	84		75.25	17.5	49	73.5
15/07/2009 02:53:34	88	20	56	85		77	17.5	49	74.375
15/07/2009 02:54:34	88	21	56	85		77	18.375	49	74.375
15/07/2009 02:55:34	89	21	56	85		77.875	18.375	49	74.375
15/07/2009 02:56:34	89	21	57	85		77.875	18.375	49.875	74.375
15/07/2009 02:57:34	91	21	57	86		79.625	18.375	49.875	75.25
15/07/2009 02:58:34	91	21	57	86		79.625	18.375	49.875	75.25
15/07/2009 02:59:34	92	21	56	86		80.5	18.375	49	75.25
15/07/2009 03:00:34	90	21	56	85		78.75	18.375	49	74.375
15/07/2009 03:01:34	87	21	57	85		76.125	18.375	49.875	74.375
15/07/2009 03:02:34	86	21	57	85		75.25	18.375	49.875	74.375
15/07/2009 03:03:34	85	21	57	85		74.375	18.375	49.875	74.375
15/07/2009 03:04:34	84	21	57	85		73.5	18.375	49.875	74.375
15/07/2009 03:05:34	85	21	56	84		74.375	18.375	49	73.5
15/07/2009 03:06:34	87	21	57	85		76.125	18.375	49.875	74.375
15/07/2009 03:07:34	89	21	57	86		77.875	18.375	49.875	75.25
15/07/2009 03:08:34	89	21	57	86		77.875	18.375	49.875	75.25
15/07/2009 03:09:34	90	20	56	87		78.75	17.5	49	76.125
15/07/2009 03:10:34	91	20	57	87		79.625	17.5	49.875	76.125
15/07/2009 03:11:34	92	21	57	86		80.5	18.375	49.875	75.25
15/07/2009 03:12:34	91	21	57	86		79.625	18.375	49.875	75.25
15/07/2009 03:13:34	91	21	57	86		79.625	18.375	49.875	75.25
15/07/2009 03:14:34	91	21	57	86		79.625	18.375	49.875	75.25
15/07/2009 03:15:34	89	21	57	85		77.875	18.375	49.875	74.375
15/07/2009 03:16:34	87	21	57	85		76.125	18.375	49.875	74.375
15/07/2009 03:17:34	87	21	57	85		76.125	18.375	49.875	74.375
15/07/2009 03:18:34	88	21	57	85		77	18.375	49.875	74.375
15/07/2009 03:19:34	90	21	57	85		78.75	18.375	49.875	74.375
15/07/2009 03:20:34	90	21	56	86		78.75	18.375	49	75.25
15/07/2009 03:21:34	91	21	57	86		79.625	18.375	49.875	75.25
15/07/2009 03:22:34	91	21	57	87		79.625	18.375	49.875	76.125
15/07/2009 03:23:34	92	21	57	87		80.5	18.375	49.875	76.125
15/07/2009 03:24:34	92	21	57	86		80.5	18.375	49.875	75.25
15/07/2009 03:25:34	91	21	57	86		79.625	18.375	49.875	75.25
15/07/2009 03:26:34	90	21	57	86		78.75	18.375	49.875	75.25
15/07/2009 03:27:34	88	21	57	86		77	18.375	49.875	75.25
15/07/2009 03:28:34	86	21	57	85		75.25	18.375	49.875	74.375
15/07/2009 03:29:34	86	21	57	85		75.25	18.375	49.875	74.375
15/07/2009 03:30:34	88	21	57	85		77	18.375	49.875	74.375
15/07/2009 03:31:34	89	21	57	85		77.875	18.375	49.875	74.375
15/07/2009 03:32:34	90	21	57	86		78.75	18.375	49.875	75.25
15/07/2009 03:33:34	91	21	57	86		79.625	18.375	49.875	75.25
15/07/2009 03:34:34	92	21	57	87		80.5	18.375	49.875	76.125
15/07/2009 03:35:34	91	21	57	87		79.625	18.375	49.875	76.125
15/07/2009 03:36:34	92	21	57	87		80.5	18.375	49.875	76.125
15/07/2009 03:37:34	92	21	57	87		80.5	18.375	49.875	76.125
15/07/2009 03:38:34	93	21	57	86		81.375	18.375	49.875	75.25
15/07/2009 03:39:34	90	21	57	86		78.75	18.375	49.875	75.25
15/07/2009 03:40:34	88	21	57	86		77	18.375	49.875	75.25
15/07/2009 03:41:34	86	21	57	85		75.25	18.375	49.875	74.375
15/07/2009 03:42:34	87	21	57	85		76.125	18.375	49.875	74.375
15/07/2009 03:43:34	89	21	57	85		77.875	18.375	49.875	74.375
15/07/2009 03:44:34	90	21	57	86		78.75	18.375	49.875	75.25
15/07/2009 03:45:34	91	21	57	86		79.625	18.375	49.875	75.25
15/07/2009 03:46:34	92	21	57	87		80.5	18.375	49.875	76.125
15/07/2009 03:47:34	92	21	57	87		80.5	18.375	49.875	76.125
15/07/2009 03:48:34	93	21	57	87		81.375	18.375	49.875	76.125
15/07/2009 03:49:34	93	21	57	87		81.375	18.375	49.875	76.125
15/07/2009 03:50:34	93	21	57	86		81.375	18.375	49.875	75.25
15/07/2009 03:51:34	91	21	57	86		79.625	18.375	49.875	75.25
15/07/2009 03:52:34	89	21	57	86		77.875	18.375	49.875	75.25
15/07/2009 03:53:34	89	21	57	85		77.875	18.375	49.875	74.375
15/07/2009 03:54:34	90	21	57	85		78.75	18.375	49.875	74.375
15/07/2009 03:55:34	91	21	57	86		79.625	18.375	49.875	75.25
15/07/2009 03:56:34	92	21	57	86		80.5	18.375	49.875	75.25
15/07/2009 03:57:34	92	21	57	86		80.5	18.375	49.875	75.25
15/07/2009 03:58:34	91	21	57	87		79.625	18.375	49.875	76.125
15/07/2009 03:59:34	92	21	57	87		80.5	18.375	49.875	76.125
15/07/2009 04:00:34	92	21	57	87		80.5	18.375	49.875	76.125
15/07/2009 04:01:34	93	21	57	86		81.375	18.375	49.875	75.25
15/07/2009 04:02:34	90	21	57	86		78.75	18.375	49.875	75.25
15/07/2009 04:03:34	88	21	57	86		77	18.375	49.875	75.25
15/07/2009 04:04:34	87	21	57	85		76.125	18.375	49.875	74.375
15/07/2009 04:05:34	85	21	57	85		74.375	18.375	49.875	74.375
15/07/2009 04:06:34	85	21	57	84		74.375	18.375	49.875	73.5
15/07/2009 04:07:34	85	21	57	85		74.375	18.375	49.875	74.375
15/07/2009 04:08:34	88	21	57	85		77	18.375	49.875	74.375
15/07/2009 04:09:34	89	21	57	86		77.875	18.375	49.875	75.25
15/07/2009 04:10:34	90	21	57	86		78.75	18.375	49.875	75.25
15/07/2009 04:11:34	91	21	57	86		79.625	18.375	49.875	75.25
15/07/2009 04:12:34	92	21	57	87		80.5	18.375	49.875	76.125
15/07/2009 04:13:34	93	21	57	87		81.375	18.375	49.875	76.125
15/07/2009 04:14:34	93	21	57	87		81.375	18.375	49.875	76.125
15/07/2009 04:15:34	92	21	57	86		80.5	18.375	49.875	75.25
15/07/2009 04:16:34	89	21	57	86		77.875	18.375	49.875	75.25
15/07/2009 04:17:34	87	21	57	85		76.125	18.375	49.875	74.375
15/07/2009 04:18:34	86	21	57	85		75.25	18.375	49.875	74.375
15/07/2009 04:19:34	85	21	57	85		74.375	18.375	49.875	74.375
15/07/2009 04:20:34	87	21	57	85		76.125	18.375	49.875	74.375
15/07/2009 04:21:34	89	21	57	85		77.875	18.375	49.875	74.375
15/07/2009 04:22:34	91	21	57	86		79.625	18.375	49.875	75.25
15/07/2009 04:23:34	91	21	57	87		79.625	18.375	49.875	76.125
15/07/2009 04:24:34	92	21	57	87		80.5	18.375	49.875	76.125
15/07/2009 04:25:34	92	21	57	86		80.5	18.375	49.875	75.25
15/07/2009 04:26:34	92	21	57	86		80.5	18.375	49.875	75.25
15/07/2009 04:27:34	93	21	57	87		81.375	18.375	49.875	76.125
15/07/2009 04:28:34	93	21	57	87		81.375	18.375	49.875	76.125
15/07/2009 04:29:34	92	21	57	86		80.5	18.375	49.875	75.25
15/07/2009 04:30:34	90	21	57	86		78.75	18.375	49.875	75.25
15/07/2009 04:31:34	88	21	57	85		77	18.375	49.875	74.375
15/07/2009 04:32:34	88	21	57	85		77	18.375	49.875	74.375
15/07/2009 04:33:34	90	21	57	86		78.75	18.375	49.875	75.25
15/07/2009 04:34:34	91	21	57	86		79.625	18.375	49.875	75.25
15/07/2009 04:35:34	92	21	57	87		80.5	18.375	49.875	76.125
15/07/2009 04:36:34	92	21	57	87		80.5	18.375	49.875	76.125
15/07/2009 04:37:34	93	21	57	87		81.375	18.375	49.875	76.125
15/07/2009 04:38:34	93	21	57	87		81.375	18.375	49.875	76.125
15/07/2009 04:39:34	93	21	57	87		81.375	18.375	49.875	76.125
15/07/2009 04:40:34	94	21	57	87		82.25	18.375	49.875	76.125
15/07/2009 04:41:34	94	21	57	86		82.25	18.375	49.875	75.25
15/07/2009 04:42:34	93	21	57	86		81.375	18.375	49.875	75.25
15/07/2009 04:43:34	90	21	57	86		78.75	18.375	49.875	75.25
15/07/2009 04:44:34	90	21	57	85		78.75	18.375	49.875	74.375
15/07/2009 04:45:34	91	21	57	85		79.625	18.375	49.875	74.375
15/07/2009 04:46:34	92	21	57	86		80.5	18.375	49.875	75.25
15/07/2009 04:47:34	93	21	57	86		81.375	18.375	49.875	75.25
15/07/2009 04:48:34	93	21	57	87		81.375	18.375	49.875	76.125
15/07/2009 04:49:34	93	21	57	87		81.375	18.375	49.875	76.125
15/07/2009 04:50:34	93	21	57	87		81.375	18.375	49.875	76.125
15/07/2009 04:51:34	93	21	58	86		81.375	18.375	50.75	75.25
15/07/2009 04:52:34	93	21	58	86		81.375	18.375	50.75	75.25
15/07/2009 04:53:34	92	21	58	86		80.5	18.375	50.75	75.25
15/07/2009 04:54:34	90	21	58	85		78.75	18.375	50.75	74.375
15/07/2009 04:55:34	87	21	58	85		76.125	18.375	50.75	74.375
15/07/2009 04:56:34	87	21	58	85		76.125	18.375	50.75	74.375
15/07/2009 04:57:34	88	21	58	85		77	18.375	50.75	74.375
15/07/2009 04:58:34	89	21	58	85		77.875	18.375	50.75	74.375
15/07/2009 04:59:34	91	21	58	86		79.625	18.375	50.75	75.25
15/07/2009 05:00:34	92	21	58	86		80.5	18.375	50.75	75.25
15/07/2009 05:01:34	92	21	58	87		80.5	18.375	50.75	76.125
15/07/2009 05:02:34	93	21	58	87		81.375	18.375	50.75	76.125
15/07/2009 05:03:34	92	21	58	86		80.5	18.375	50.75	75.25
15/07/2009 05:04:34	92	21	58	87		80.5	18.375	50.75	76.125
15/07/2009 05:05:34	93	21	58	86		81.375	18.375	50.75	75.25
15/07/2009 05:06:34	92	21	58	86		80.5	18.375	50.75	75.25
15/07/2009 05:07:34	91	21	58	85		79.625	18.375	50.75	74.375
15/07/2009 05:08:34	89	21	58	85		77.875	18.375	50.75	74.375
15/07/2009 05:09:34	89	21	58	85		77.875	18.375	50.75	74.375
15/07/2009 05:10:34	90	21	58	85		78.75	18.375	50.75	74.375
15/07/2009 05:11:34	91	21	58	86		79.625	18.375	50.75	75.25
15/07/2009 05:12:34	92	21	58	86		80.5	18.375	50.75	75.25
15/07/2009 05:13:34	92	21	58	87		80.5	18.375	50.75	76.125
15/07/2009 05:14:34	93	21	58	87		81.375	18.375	50.75	76.125
15/07/2009 05:15:34	93	21	58	87		81.375	18.375	50.75	76.125
15/07/2009 05:16:34	93	21	58	86		81.375	18.375	50.75	75.25
15/07/2009 05:17:34	93	21	58	86		81.375	18.375	50.75	75.25
15/07/2009 05:18:34	93	21	58	86		81.375	18.375	50.75	75.25
15/07/2009 05:19:34	91	21	58	86		79.625	18.375	50.75	75.25
15/07/2009 05:20:34	89	21	58	85		77.875	18.375	50.75	74.375
15/07/2009 05:21:34	87	21	58	85		76.125	18.375	50.75	74.375
15/07/2009 05:22:34	88	21	58	85		77	18.375	50.75	74.375
15/07/2009 05:23:34	90	21	58	85		78.75	18.375	50.75	74.375
15/07/2009 05:24:34	91	21	58	86		79.625	18.375	50.75	75.25
15/07/2009 05:25:34	92	21	58	86		80.5	18.375	50.75	75.25
15/07/2009 05:26:34	93	21	58	86		81.375	18.375	50.75	75.25
15/07/2009 05:27:34	94	21	58	87		82.25	18.375	50.75	76.125
15/07/2009 05:28:34	93	21	58	87		81.375	18.375	50.75	76.125
15/07/2009 05:29:34	93	21	58	87		81.375	18.375	50.75	76.125
15/07/2009 05:30:34	93	21	58	87		81.375	18.375	50.75	76.125
15/07/2009 05:31:34	93	21	58	86		81.375	18.375	50.75	75.25
15/07/2009 05:32:34	91	21	58	86		79.625	18.375	50.75	75.25
15/07/2009 05:33:34	89	21	58	85		77.875	18.375	50.75	74.375
15/07/2009 05:34:34	88	21	58	85		77	18.375	50.75	74.375
15/07/2009 05:35:34	89	21	58	85		77.875	18.375	50.75	74.375
15/07/2009 05:36:34	90	21	58	85		78.75	18.375	50.75	74.375
15/07/2009 05:37:34	92	21	58	86		80.5	18.375	50.75	75.25
15/07/2009 05:38:34	93	21	58	86		81.375	18.375	50.75	75.25
15/07/2009 05:39:34	93	21	58	87		81.375	18.375	50.75	76.125
15/07/2009 05:40:34	94	21	58	87		82.25	18.375	50.75	76.125
15/07/2009 05:41:34	93	21	58	87		81.375	18.375	50.75	76.125
15/07/2009 05:42:34	94	21	58	87		82.25	18.375	50.75	76.125
15/07/2009 05:43:34	94	21	58	87		82.25	18.375	50.75	76.125
15/07/2009 05:44:34	93	21	58	87		81.375	18.375	50.75	76.125
15/07/2009 05:45:34	90	21	58	86		78.75	18.375	50.75	75.25
15/07/2009 05:46:34	88	21	58	86		77	18.375	50.75	75.25
15/07/2009 05:47:34	87	21	58	85		76.125	18.375	50.75	74.375
15/07/2009 05:48:34	86	21	58	85		75.25	18.375	50.75	74.375
15/07/2009 05:49:34	88	21	58	85		77	18.375	50.75	74.375
15/07/2009 05:50:34	90	21	59	86		78.75	18.375	51.625	75.25
15/07/2009 05:51:34	91	21	58	86		79.625	18.375	50.75	75.25
15/07/2009 05:52:34	91	21	58	86		79.625	18.375	50.75	75.25
15/07/2009 05:53:34	91	21	58	86		79.625	18.375	50.75	75.25
15/07/2009 05:54:34	91	21	58	86		79.625	18.375	50.75	75.25
15/07/2009 05:55:34	92	21	58	87		80.5	18.375	50.75	76.125
15/07/2009 05:56:34	93	21	58	87		81.375	18.375	50.75	76.125
15/07/2009 05:57:34	94	21	58	87		82.25	18.375	50.75	76.125
15/07/2009 05:58:34	94	21	58	86		82.25	18.375	50.75	75.25
15/07/2009 05:59:34	93	21	58	86		81.375	18.375	50.75	75.25
15/07/2009 06:00:34	91	21	58	86		79.625	18.375	50.75	75.25
15/07/2009 06:01:34	89	21	59	85		77.875	18.375	51.625	74.375
15/07/2009 06:02:34	90	21	58	86		78.75	18.375	50.75	75.25
15/07/2009 06:03:34	91	21	58	86		79.625	18.375	50.75	75.25
15/07/2009 06:04:34	92	21	59	86		80.5	18.375	51.625	75.25
15/07/2009 06:05:34	93	21	59	87		81.375	18.375	51.625	76.125
15/07/2009 06:06:34	93	21	58	87		81.375	18.375	50.75	76.125
15/07/2009 06:07:34	93	21	58	86		81.375	18.375	50.75	75.25
15/07/2009 06:08:34	93	21	58	86		81.375	18.375	50.75	75.25
15/07/2009 06:09:34	94	21	58	87		82.25	18.375	50.75	76.125
15/07/2009 06:10:34	94	21	58	86		82.25	18.375	50.75	75.25
15/07/2009 06:11:34	92	21	59	86		80.5	18.375	51.625	75.25
15/07/2009 06:12:34	90	21	58	85		78.75	18.375	50.75	74.375
15/07/2009 06:13:34	87	21	58	86		76.125	18.375	50.75	75.25
15/07/2009 06:14:34	87	22	59	85		76.125	19.25	51.625	74.375
15/07/2009 06:15:34	87	21	59	85		76.125	18.375	51.625	74.375
15/07/2009 06:16:34	89	21	59	85		77.875	18.375	51.625	74.375
15/07/2009 06:17:34	91	22	61	86		79.625	19.25	53.375	75.25
15/07/2009 06:18:34	93	21	60	85		81.375	18.375	52.5	74.375
15/07/2009 06:19:34	97	21	58	85		84.875	18.375	50.75	74.375
15/07/2009 06:20:34	94	21	60	86		82.25	18.375	52.5	75.25
15/07/2009 06:21:34	93	21	61	86		81.375	18.375	53.375	75.25
15/07/2009 06:22:34	93	21	60	87		81.375	18.375	52.5	76.125
15/07/2009 06:23:34	95	21	60	87		83.125	18.375	52.5	76.125
15/07/2009 06:24:34	96	21	60	87		84	18.375	52.5	76.125
15/07/2009 06:25:34	96	21	61	87		84	18.375	53.375	76.125
15/07/2009 06:26:34	95	21	60	86		83.125	18.375	52.5	75.25
15/07/2009 06:27:34	92	21	60	86		80.5	18.375	52.5	75.25
15/07/2009 06:28:34	90	21	60	85		78.75	18.375	52.5	74.375
15/07/2009 06:29:34	88	21	60	85		77	18.375	52.5	74.375
15/07/2009 06:30:34	88	21	60	85		77	18.375	52.5	74.375
15/07/2009 06:31:34	89	21	60	85		77.875	18.375	52.5	74.375
15/07/2009 06:32:34	91	21	60	86		79.625	18.375	52.5	75.25
15/07/2009 06:33:34	92	21	61	86		80.5	18.375	53.375	75.25
15/07/2009 06:34:34	93	21	60	87		81.375	18.375	52.5	76.125
15/07/2009 06:35:34	94	21	60	86		82.25	18.375	52.5	75.25
15/07/2009 06:36:34	94	21	60	86		82.25	18.375	52.5	75.25
15/07/2009 06:37:34	93	21	60	87		81.375	18.375	52.5	76.125
15/07/2009 06:38:34	94	21	60	87		82.25	18.375	52.5	76.125
15/07/2009 06:39:34	95	21	60	87		83.125	18.375	52.5	76.125
15/07/2009 06:40:34	94	21	60	86		82.25	18.375	52.5	75.25
15/07/2009 06:41:34	92	21	60	86		80.5	18.375	52.5	75.25
15/07/2009 06:42:34	90	22	61	86		78.75	19.25	53.375	75.25
15/07/2009 06:43:34	89	21	60	86		77.875	18.375	52.5	75.25
15/07/2009 06:44:34	90	21	60	85		78.75	18.375	52.5	74.375
15/07/2009 06:45:34	92	21	60	85		80.5	18.375	52.5	74.375
15/07/2009 06:46:34	93	21	60	86		81.375	18.375	52.5	75.25
15/07/2009 06:47:34	94	21	60	87		82.25	18.375	52.5	76.125
15/07/2009 06:48:34	95	21	60	87		83.125	18.375	52.5	76.125
15/07/2009 06:49:34	95	21	61	87		83.125	18.375	53.375	76.125
15/07/2009 06:50:34	95	21	60	87		83.125	18.375	52.5	76.125
15/07/2009 06:51:34	95	21	60	87		83.125	18.375	52.5	76.125
15/07/2009 06:52:34	95	21	60	87		83.125	18.375	52.5	76.125
15/07/2009 06:53:34	94	21	60	86		82.25	18.375	52.5	75.25
15/07/2009 06:54:34	92	21	60	86		80.5	18.375	52.5	75.25
15/07/2009 06:55:34	90	21	60	86		78.75	18.375	52.5	75.25
15/07/2009 06:56:34	89	21	60	86		77.875	18.375	52.5	75.25
15/07/2009 06:57:34	90	21	60	86		78.75	18.375	52.5	75.25
15/07/2009 06:58:34	92	21	60	86		80.5	18.375	52.5	75.25
15/07/2009 06:59:34	93	21	60	86		81.375	18.375	52.5	75.25
15/07/2009 07:00:34	94	21	60	86		82.25	18.375	52.5	75.25
15/07/2009 07:01:34	95	21	60	87		83.125	18.375	52.5	76.125
15/07/2009 07:02:34	95	21	60	87		83.125	18.375	52.5	76.125
15/07/2009 07:03:34	95	22	60	86		83.125	19.25	52.5	75.25
15/07/2009 07:04:34	95	21	61	87		83.125	18.375	53.375	76.125
15/07/2009 07:05:34	95	21	60	87		83.125	18.375	52.5	76.125
15/07/2009 07:06:34	94	21	60	87		82.25	18.375	52.5	76.125
15/07/2009 07:07:34	91	21	60	86		79.625	18.375	52.5	75.25
15/07/2009 07:08:34	90	22	60	85		78.75	19.25	52.5	74.375
15/07/2009 07:09:34	88	22	60	85		77	19.25	52.5	74.375
15/07/2009 07:10:34	89	21	60	86		77.875	18.375	52.5	75.25
15/07/2009 07:11:34	91	22	61	86		79.625	19.25	53.375	75.25
15/07/2009 07:12:34	92	21	60	86		80.5	18.375	52.5	75.25
15/07/2009 07:13:34	93	21	61	87		81.375	18.375	53.375	76.125
15/07/2009 07:14:34	94	22	60	86		82.25	19.25	52.5	75.25
15/07/2009 07:15:34	94	22	60	86		82.25	19.25	52.5	75.25
15/07/2009 07:16:34	93	21	60	86		81.375	18.375	52.5	75.25
15/07/2009 07:17:34	94	22	60	86		82.25	19.25	52.5	75.25
15/07/2009 07:18:34	94	21	60	86		82.25	18.375	52.5	75.25
15/07/2009 07:19:34	94	21	61	87		82.25	18.375	53.375	76.125
15/07/2009 07:20:34	95	22	60	86		83.125	19.25	52.5	75.25
15/07/2009 07:21:34	93	21	60	86		81.375	18.375	52.5	75.25
15/07/2009 07:22:34	90	21	60	85		78.75	18.375	52.5	74.375
15/07/2009 07:23:34	89	21	60	85		77.875	18.375	52.5	74.375
15/07/2009 07:24:34	88	21	61	85		77	18.375	53.375	74.375
15/07/2009 07:25:34	90	21	60	85		78.75	18.375	52.5	74.375
15/07/2009 07:26:34	92	21	60	85		80.5	18.375	52.5	74.375
15/07/2009 07:27:34	93	21	61	86		81.375	18.375	53.375	75.25
15/07/2009 07:28:34	94	22	60	86		82.25	19.25	52.5	75.25
15/07/2009 07:29:34	94	22	61	86		82.25	19.25	53.375	75.25
15/07/2009 07:30:34	93	21	60	86		81.375	18.375	52.5	75.25
15/07/2009 07:31:34	93	21	60	87		81.375	18.375	52.5	76.125
15/07/2009 07:32:34	95	22	60	88		83.125	19.25	52.5	77
15/07/2009 07:33:34	95	21	60	88		83.125	18.375	52.5	77
15/07/2009 07:34:34	95	21	60	86		83.125	18.375	52.5	75.25
15/07/2009 07:35:34	93	21	61	86		81.375	18.375	53.375	75.25
15/07/2009 07:36:34	91	22	61	85		79.625	19.25	53.375	74.375
15/07/2009 07:37:34	90	22	61	85		78.75	19.25	53.375	74.375
15/07/2009 07:38:34	91	21	61	85		79.625	18.375	53.375	74.375
15/07/2009 07:39:34	92	21	61	86		80.5	18.375	53.375	75.25
15/07/2009 07:40:34	93	21	60	86		81.375	18.375	52.5	75.25
15/07/2009 07:41:34	94	22	60	86		82.25	19.25	52.5	75.25
15/07/2009 07:42:34	94	21	60	87		82.25	18.375	52.5	76.125
15/07/2009 07:43:34	95	22	60	86		83.125	19.25	52.5	75.25
15/07/2009 07:44:34	94	21	60	86		82.25	18.375	52.5	75.25
15/07/2009 07:45:34	95	22	60	87		83.125	19.25	52.5	76.125
15/07/2009 07:46:34	95	22	60	87		83.125	19.25	52.5	76.125
15/07/2009 07:47:34	94	22	61	86		82.25	19.25	53.375	75.25
15/07/2009 07:48:34	93	22	61	86		81.375	19.25	53.375	75.25
15/07/2009 07:49:34	91	21	61	86		79.625	18.375	53.375	75.25
15/07/2009 07:50:34	90	21	60	84		78.75	18.375	52.5	73.5
15/07/2009 07:51:34	88	21	61	85		77	18.375	53.375	74.375
15/07/2009 07:52:34	90	22	60	85		78.75	19.25	52.5	74.375
15/07/2009 07:53:34	91	22	61	85		79.625	19.25	53.375	74.375
15/07/2009 07:54:34	93	22	61	86		81.375	19.25	53.375	75.25
15/07/2009 07:55:34	94	22	61	86		82.25	19.25	53.375	75.25
15/07/2009 07:56:34	94	22	60	87		82.25	19.25	52.5	76.125
15/07/2009 07:57:34	94	22	60	86		82.25	19.25	52.5	75.25
15/07/2009 07:58:34	95	22	61	87		83.125	19.25	53.375	76.125
15/07/2009 07:59:34	96	22	60	87		84	19.25	52.5	76.125
15/07/2009 08:00:34	96	21	60	87		84	18.375	52.5	76.125
15/07/2009 08:01:34	95	21	61	87		83.125	18.375	53.375	76.125
15/07/2009 08:02:34	93	22	61	86		81.375	19.25	53.375	75.25
15/07/2009 08:03:34	91	21	60	86		79.625	18.375	52.5	75.25
15/07/2009 08:04:34	89	22	61	86		77.875	19.25	53.375	75.25
15/07/2009 08:05:34	89	22	61	85		77.875	19.25	53.375	74.375
15/07/2009 08:06:34	89	21	61	85		77.875	18.375	53.375	74.375
15/07/2009 08:07:34	92	21	60	85		80.5	18.375	52.5	74.375
15/07/2009 08:08:34	94	22	60	85		82.25	19.25	52.5	74.375
15/07/2009 08:09:34	94	21	61	85		82.25	18.375	53.375	74.375
15/07/2009 08:10:34	94	22	61	86		82.25	19.25	53.375	75.25
15/07/2009 08:11:34	95	22	60	86		83.125	19.25	52.5	75.25
15/07/2009 08:12:34	96	22	60	87		84	19.25	52.5	76.125
15/07/2009 08:13:34	96	22	60	87		84	19.25	52.5	76.125
15/07/2009 08:14:34	96	21	60	87		84	18.375	52.5	76.125
15/07/2009 08:15:34	96	22	61	87		84	19.25	53.375	76.125
15/07/2009 08:16:34	96	22	61	87		84	19.25	53.375	76.125
15/07/2009 08:17:34	95	22	61	87		83.125	19.25	53.375	76.125
15/07/2009 08:18:34	93	22	61	86		81.375	19.25	53.375	75.25
15/07/2009 08:19:34	92	23	61	86		80.5	20.125	53.375	75.25
15/07/2009 08:20:34	92	22	61	86		80.5	19.25	53.375	75.25
15/07/2009 08:21:34	94	21	61	86		82.25	18.375	53.375	75.25
15/07/2009 08:22:34	95	22	61	87		83.125	19.25	53.375	76.125
15/07/2009 08:23:34	96	21	61	87		84	18.375	53.375	76.125
15/07/2009 08:24:34	96	22	61	87		84	19.25	53.375	76.125
15/07/2009 08:25:34	96	22	60	86		84	19.25	52.5	75.25
15/07/2009 08:26:34	96	21	61	87		84	18.375	53.375	76.125
15/07/2009 08:27:34	97	22	61	87		84.875	19.25	53.375	76.125
15/07/2009 08:28:34	97	22	61	87		84.875	19.25	53.375	76.125
15/07/2009 08:29:34	97	21	61	88		84.875	18.375	53.375	77
15/07/2009 08:30:34	97	21	61	89		84.875	18.375	53.375	77.875
15/07/2009 08:31:34	97	22	60	88		84.875	19.25	52.5	77
15/07/2009 08:32:34	94	22	61	87		82.25	19.25	53.375	76.125
15/07/2009 08:33:34	92	21	61	87		80.5	18.375	53.375	76.125
15/07/2009 08:34:34	93	22	61	86		81.375	19.25	53.375	75.25
15/07/2009 08:35:34	93	22	61	87		81.375	19.25	53.375	76.125
15/07/2009 08:36:34	95	21	61	87		83.125	18.375	53.375	76.125
15/07/2009 08:37:34	96	21	61	87		84	18.375	53.375	76.125
15/07/2009 08:38:34	96	21	60	87		84	18.375	52.5	76.125
15/07/2009 08:39:34	96	22	61	87		84	19.25	53.375	76.125
15/07/2009 08:40:34	96	21	61	88		84	18.375	53.375	77
15/07/2009 08:41:34	96	21	61	89		84	18.375	53.375	77.875
15/07/2009 08:42:34	97	21	61	89		84.875	18.375	53.375	77.875
15/07/2009 08:43:34	97	21	61	88		84.875	18.375	53.375	77
15/07/2009 08:44:34	98	21	61	89		85.75	18.375	53.375	77.875
15/07/2009 08:45:34	97	22	61	87		84.875	19.25	53.375	76.125
15/07/2009 08:46:34	95	22	61	87		83.125	19.25	53.375	76.125
15/07/2009 08:47:34	93	21	61	87		81.375	18.375	53.375	76.125
15/07/2009 08:48:34	92	23	61	86		80.5	20.125	53.375	75.25
15/07/2009 08:49:34	91	22	61	87		79.625	19.25	53.375	76.125
15/07/2009 08:50:34	93	21	61	87		81.375	18.375	53.375	76.125
15/07/2009 08:51:34	95	21	61	87		83.125	18.375	53.375	76.125
15/07/2009 08:52:34	95	21	61	87		83.125	18.375	53.375	76.125
15/07/2009 08:53:34	95	21	61	88		83.125	18.375	53.375	77
15/07/2009 08:54:34	96	22	61	88		84	19.25	53.375	77
15/07/2009 08:55:34	97	21	61	89		84.875	18.375	53.375	77.875
15/07/2009 08:56:34	97	21	61	89		84.875	18.375	53.375	77.875
15/07/2009 08:57:34	97	22	61	89		84.875	19.25	53.375	77.875
15/07/2009 08:58:34	98	22	61	88		85.75	19.25	53.375	77
15/07/2009 08:59:34	96	22	61	88		84	19.25	53.375	77
15/07/2009 09:00:34	94	22	62	88		82.25	19.25	54.25	77
15/07/2009 09:01:34	92	22	61	87		80.5	19.25	53.375	76.125
15/07/2009 09:02:34	93	21	60	87		81.375	18.375	52.5	76.125
15/07/2009 09:03:34	95	22	61	86		83.125	19.25	53.375	75.25
15/07/2009 09:04:34	95	22	61	87		83.125	19.25	53.375	76.125
15/07/2009 09:05:34	95	21	61	87		83.125	18.375	53.375	76.125
15/07/2009 09:06:34	96	22	61	87		84	19.25	53.375	76.125
15/07/2009 09:07:34	96	21	61	88		84	18.375	53.375	77
15/07/2009 09:08:34	97	22	61	88		84.875	19.25	53.375	77
15/07/2009 09:09:34	97	21	61	89		84.875	18.375	53.375	77.875
15/07/2009 09:10:34	97	22	61	89		84.875	19.25	53.375	77.875
15/07/2009 09:11:34	98	22	61	88		85.75	19.25	53.375	77
15/07/2009 09:12:34	97	22	61	88		84.875	19.25	53.375	77
15/07/2009 09:13:34	94	21	61	87		82.25	18.375	53.375	76.125
15/07/2009 09:14:34	92	21	61	87		80.5	18.375	53.375	76.125
15/07/2009 09:15:34	92	22	61	86		80.5	19.25	53.375	75.25
15/07/2009 09:16:34	93	21	61	86		81.375	18.375	53.375	75.25
15/07/2009 09:17:34	94	21	61	86		82.25	18.375	53.375	75.25
15/07/2009 09:18:34	95	21	61	87		83.125	18.375	53.375	76.125
15/07/2009 09:19:34	95	21	61	87		83.125	18.375	53.375	76.125
15/07/2009 09:20:34	95	22	61	86		83.125	19.25	53.375	75.25
15/07/2009 09:21:34	95	22	61	88		83.125	19.25	53.375	77
15/07/2009 09:22:34	95	21	61	88		83.125	18.375	53.375	77
15/07/2009 09:23:34	96	22	61	88		84	19.25	53.375	77
15/07/2009 09:24:34	96	22	62	88		84	19.25	54.25	77
15/07/2009 09:25:34	96	21	61	88		84	18.375	53.375	77
15/07/2009 09:26:34	96	21	62	87		84	18.375	54.25	76.125
15/07/2009 09:27:34	96	22	62	87		84	19.25	54.25	76.125
15/07/2009 09:28:34	95	22	62	87		83.125	19.25	54.25	76.125
15/07/2009 09:29:34	96	22	61	86		84	19.25	53.375	75.25
15/07/2009 09:30:34	95	22	61	86		83.125	19.25	53.375	75.25
15/07/2009 09:31:34	96	22	61	86		84	19.25	53.375	75.25
15/07/2009 09:32:34	96	22	62	87		84	19.25	54.25	76.125
15/07/2009 09:33:34	96	21	61	86		84	18.375	53.375	75.25
15/07/2009 09:34:34	95	21	61	87		83.125	18.375	53.375	76.125
15/07/2009 09:35:34	96	22	61	87		84	19.25	53.375	76.125
15/07/2009 09:36:34	96	22	62	88		84	19.25	54.25	77
15/07/2009 09:37:34	96	22	61	87		84	19.25	53.375	76.125
15/07/2009 09:38:34	95	22	62	86		83.125	19.25	54.25	75.25
15/07/2009 09:39:34	92	22	62	87		80.5	19.25	54.25	76.125
15/07/2009 09:40:34	91	22	61	86		79.625	19.25	53.375	75.25
15/07/2009 09:41:34	90	22	61	85		78.75	19.25	53.375	74.375
15/07/2009 09:42:34	90	22	62	86		78.75	19.25	54.25	75.25
15/07/2009 09:43:34	91	21	61	85		79.625	18.375	53.375	74.375
15/07/2009 09:44:34	93	22	61	85		81.375	19.25	53.375	74.375
15/07/2009 09:45:34	94	21	61	85		82.25	18.375	53.375	74.375
15/07/2009 09:46:34	94	22	62	86		82.25	19.25	54.25	75.25
15/07/2009 09:47:34	95	22	62	86		83.125	19.25	54.25	75.25
15/07/2009 09:48:34	95	21	61	87		83.125	18.375	53.375	76.125
15/07/2009 09:49:34	96	22	62	88		84	19.25	54.25	77
15/07/2009 09:50:34	96	22	61	88		84	19.25	53.375	77
15/07/2009 09:51:34	96	21	61	88		84	18.375	53.375	77
15/07/2009 09:52:34	97	21	62	88		84.875	18.375	54.25	77
15/07/2009 09:53:34	97	22	62	87		84.875	19.25	54.25	76.125
15/07/2009 09:54:34	94	22	62	86		82.25	19.25	54.25	75.25
15/07/2009 09:55:34	92	22	62	86		80.5	19.25	54.25	75.25
15/07/2009 09:56:34	91	22	62	85		79.625	19.25	54.25	74.375
15/07/2009 09:57:34	90	22	61	85		78.75	19.25	53.375	74.375
15/07/2009 09:58:34	89	23	62	85		77.875	20.125	54.25	74.375
15/07/2009 09:59:34	90	22	62	85		78.75	19.25	54.25	74.375
15/07/2009 10:00:34	91	21	62	85		79.625	18.375	54.25	74.375
15/07/2009 10:01:34	93	22	61	85		81.375	19.25	53.375	74.375
15/07/2009 10:02:34	94	22	61	85		82.25	19.25	53.375	74.375
15/07/2009 10:03:34	94	22	61	86		82.25	19.25	53.375	75.25
15/07/2009 10:04:34	94	22	62	87		82.25	19.25	54.25	76.125
15/07/2009 10:05:34	95	22	62	87		83.125	19.25	54.25	76.125
15/07/2009 10:06:34	95	21	61	88		83.125	18.375	53.375	77
15/07/2009 10:07:34	96	22	62	88		84	19.25	54.25	77
15/07/2009 10:08:34	96	22	62	87		84	19.25	54.25	76.125
15/07/2009 10:09:34	96	22	62	87		84	19.25	54.25	76.125
15/07/2009 10:10:34	95	22	62	87		83.125	19.25	54.25	76.125
15/07/2009 10:11:34	94	23	62	87		82.25	20.125	54.25	76.125
15/07/2009 10:12:34	93	22	61	86		81.375	19.25	53.375	75.25
15/07/2009 10:13:34	93	23	62	86		81.375	20.125	54.25	75.25
15/07/2009 10:14:34	94	22	61	86		82.25	19.25	53.375	75.25
15/07/2009 10:15:34	95	22	61	86		83.125	19.25	53.375	75.25
15/07/2009 10:16:34	96	22	62	86		84	19.25	54.25	75.25
15/07/2009 10:17:34	96	22	62	87		84	19.25	54.25	76.125
15/07/2009 10:18:34	96	21	62	88		84	18.375	54.25	77
15/07/2009 10:19:34	96	22	62	88		84	19.25	54.25	77
15/07/2009 10:20:34	97	22	62	89		84.875	19.25	54.25	77.875
15/07/2009 10:21:34	97	22	62	88		84.875	19.25	54.25	77
15/07/2009 10:22:34	97	21	62	88		84.875	18.375	54.25	77
15/07/2009 10:23:34	97	22	62	88		84.875	19.25	54.25	77
15/07/2009 10:24:34	95	22	62	87		83.125	19.25	54.25	76.125
15/07/2009 10:25:34	93	23	62	87		81.375	20.125	54.25	76.125
15/07/2009 10:26:34	92	22	62	86		80.5	19.25	54.25	75.25
15/07/2009 10:27:34	92	22	62	86		80.5	19.25	54.25	75.25
15/07/2009 10:28:34	93	22	62	86		81.375	19.25	54.25	75.25
15/07/2009 10:29:34	95	22	62	86		83.125	19.25	54.25	75.25
15/07/2009 10:30:34	95	22	62	87		83.125	19.25	54.25	76.125
15/07/2009 10:31:34	96	22	62	87		84	19.25	54.25	76.125
15/07/2009 10:32:34	96	21	62	88		84	18.375	54.25	77
15/07/2009 10:33:34	96	22	62	88		84	19.25	54.25	77
15/07/2009 10:34:34	97	22	63	89		84.875	19.25	55.125	77.875
15/07/2009 10:35:34	97	22	62	89		84.875	19.25	54.25	77.875
15/07/2009 10:36:34	97	22	62	89		84.875	19.25	54.25	77.875
15/07/2009 10:37:34	96	22	63	88		84	19.25	55.125	77
15/07/2009 10:38:34	94	22	62	88		82.25	19.25	54.25	77
15/07/2009 10:39:34	93	22	62	87		81.375	19.25	54.25	76.125
15/07/2009 10:40:34	94	22	63	87		82.25	19.25	55.125	76.125
15/07/2009 10:41:34	94	22	62	86		82.25	19.25	54.25	75.25
15/07/2009 10:42:34	95	22	63	88		83.125	19.25	55.125	77
15/07/2009 10:43:34	96	21	62	88		84	18.375	54.25	77
15/07/2009 10:44:34	96	22	62	87		84	19.25	54.25	76.125
15/07/2009 10:45:34	96	22	62	88		84	19.25	54.25	77
15/07/2009 10:46:34	97	22	62	89		84.875	19.25	54.25	77.875
15/07/2009 10:47:34	97	22	62	89		84.875	19.25	54.25	77.875
15/07/2009 10:48:34	97	22	63	89		84.875	19.25	55.125	77.875
15/07/2009 10:49:34	95	22	62	88		83.125	19.25	54.25	77
15/07/2009 10:50:34	95	22	63	87		83.125	19.25	55.125	76.125
15/07/2009 10:51:34	93	22	62	86		81.375	19.25	54.25	75.25
15/07/2009 10:52:34	94	22	62	87		82.25	19.25	54.25	76.125
15/07/2009 10:53:34	95	21	63	87		83.125	18.375	55.125	76.125
15/07/2009 10:54:34	96	22	62	87		84	19.25	54.25	76.125
15/07/2009 10:55:34	97	22	62	87		84.875	19.25	54.25	76.125
15/07/2009 10:56:34	96	22	63	88		84	19.25	55.125	77
15/07/2009 10:57:34	97	22	62	89		84.875	19.25	54.25	77.875
15/07/2009 10:58:34	97	22	63	89		84.875	19.25	55.125	77.875
15/07/2009 10:59:34	97	22	63	88		84.875	19.25	55.125	77
15/07/2009 11:00:34	95	22	62	88		83.125	19.25	54.25	77
15/07/2009 11:01:34	93	21	62	88		81.375	18.375	54.25	77
15/07/2009 11:02:34	92	22	63	87		80.5	19.25	55.125	76.125
15/07/2009 11:03:34	92	21	63	87		80.5	18.375	55.125	76.125
15/07/2009 11:04:34	92	21	62	86		80.5	18.375	54.25	75.25
15/07/2009 11:05:34	94	22	63	87		82.25	19.25	55.125	76.125
15/07/2009 11:06:34	94	21	62	88		82.25	18.375	54.25	77
15/07/2009 11:07:34	95	22	62	87		83.125	19.25	54.25	76.125
15/07/2009 11:08:34	96	23	63	88		84	20.125	55.125	77
15/07/2009 11:09:34	96	22	63	89		84	19.25	55.125	77.875
15/07/2009 11:10:34	96	21	62	89		84	18.375	54.25	77.875
15/07/2009 11:11:34	97	22	63	89		84.875	19.25	55.125	77.875
15/07/2009 11:12:34	96	22	63	89		84	19.25	55.125	77.875
15/07/2009 11:13:34	95	22	63	88		83.125	19.25	55.125	77
15/07/2009 11:14:34	93	22	63	88		81.375	19.25	55.125	77
15/07/2009 11:15:34	92	22	63	87		80.5	19.25	55.125	76.125
15/07/2009 11:16:34	92	23	62	86		80.5	20.125	54.25	75.25
15/07/2009 11:17:34	91	23	63	86		79.625	20.125	55.125	75.25
15/07/2009 11:18:34	92	22	63	87		80.5	19.25	55.125	76.125
15/07/2009 11:19:34	94	22	63	87		82.25	19.25	55.125	76.125
15/07/2009 11:20:34	94	22	63	88		82.25	19.25	55.125	77
15/07/2009 11:21:35	95	21	62	88		83.125	18.375	54.25	77
15/07/2009 11:22:34	96	23	63	89		84	20.125	55.125	77.875
15/07/2009 11:23:34	96	22	62	89		84	19.25	54.25	77.875
15/07/2009 11:24:34	97	23	63	89		84.875	20.125	55.125	77.875
15/07/2009 11:25:34	97	22	62	89		84.875	19.25	54.25	77.875
15/07/2009 11:26:34	95	22	63	88		83.125	19.25	55.125	77
15/07/2009 11:27:34	94	21	63	88		82.25	18.375	55.125	77
15/07/2009 11:28:34	93	22	62	87		81.375	19.25	54.25	76.125
15/07/2009 11:29:34	92	22	63	88		80.5	19.25	55.125	77
15/07/2009 11:30:35	91	22	63	87		79.625	19.25	55.125	76.125
15/07/2009 11:31:35	92	23	62	86		80.5	20.125	54.25	75.25
15/07/2009 11:32:35	93	22	62	87		81.375	19.25	54.25	76.125
15/07/2009 11:33:35	94	22	63	88		82.25	19.25	55.125	77
15/07/2009 11:34:35	95	22	63	89		83.125	19.25	55.125	77.875
15/07/2009 11:35:34	96	22	62	89		84	19.25	54.25	77.875
15/07/2009 11:36:34	97	22	63	90		84.875	19.25	55.125	78.75
15/07/2009 11:37:34	97	22	63	90		84.875	19.25	55.125	78.75
15/07/2009 11:38:34	97	22	63	90		84.875	19.25	55.125	78.75
15/07/2009 11:39:34	95	22	63	89		83.125	19.25	55.125	77.875
15/07/2009 11:40:34	93	21	62	88		81.375	18.375	54.25	77
15/07/2009 11:41:34	92	22	63	88		80.5	19.25	55.125	77
15/07/2009 11:42:35	92	22	63	88		80.5	19.25	55.125	77
15/07/2009 11:43:35	91	23	63	87		79.625	20.125	55.125	76.125
15/07/2009 11:44:35	92	22	63	87		80.5	19.25	55.125	76.125
15/07/2009 11:45:35	94	22	63	87		82.25	19.25	55.125	76.125
15/07/2009 11:46:35	95	22	63	88		83.125	19.25	55.125	77
15/07/2009 11:47:35	95	21	63	88		83.125	18.375	55.125	77
15/07/2009 11:48:35	96	22	63	89		84	19.25	55.125	77.875
15/07/2009 11:49:34	96	22	63	89		84	19.25	55.125	77.875
15/07/2009 11:50:34	97	23	63	89		84.875	20.125	55.125	77.875
15/07/2009 11:51:34	98	22	62	89		85.75	19.25	54.25	77.875
15/07/2009 11:52:34	96	21	62	89		84	18.375	54.25	77.875
15/07/2009 11:53:34	94	22	63	89		82.25	19.25	55.125	77.875
15/07/2009 11:54:34	93	23	63	88		81.375	20.125	55.125	77
15/07/2009 11:55:35	92	22	63	88		80.5	19.25	55.125	77
15/07/2009 11:56:35	92	23	62	87		80.5	20.125	54.25	76.125
15/07/2009 11:57:35	94	22	63	87		82.25	19.25	55.125	76.125
15/07/2009 11:58:35	95	21	63	87		83.125	18.375	55.125	76.125
15/07/2009 11:59:35	96	22	63	88		84	19.25	55.125	77
15/07/2009 12:00:35	96	22	63	89		84	19.25	55.125	77.875
15/07/2009 12:01:35	96	22	63	90		84	19.25	55.125	78.75
15/07/2009 12:02:34	96	22	63	89		84	19.25	55.125	77.875
15/07/2009 12:03:34	96	23	63	89		84	20.125	55.125	77.875
15/07/2009 12:04:34	94	22	62	88		82.25	19.25	54.25	77
15/07/2009 12:05:34	93	22	63	87		81.375	19.25	55.125	76.125
15/07/2009 12:06:34	92	23	63	87		80.5	20.125	55.125	76.125
15/07/2009 12:07:34	91	22	62	87		79.625	19.25	54.25	76.125
15/07/2009 12:08:35	91	23	63	86		79.625	20.125	55.125	75.25
15/07/2009 12:09:35	91	22	63	87		79.625	19.25	55.125	76.125
15/07/2009 12:10:35	93	22	63	87		81.375	19.25	55.125	76.125
15/07/2009 12:11:35	94	22	63	88		82.25	19.25	55.125	77
15/07/2009 12:12:35	95	22	63	88		83.125	19.25	55.125	77
15/07/2009 12:13:35	95	22	63	89		83.125	19.25	55.125	77.875
15/07/2009 12:14:35	95	22	63	90		83.125	19.25	55.125	78.75
15/07/2009 12:15:34	96	22	63	89		84	19.25	55.125	77.875
15/07/2009 12:16:34	96	22	63	89		84	19.25	55.125	77.875
15/07/2009 12:17:34	95	21	63	89		83.125	18.375	55.125	77.875
15/07/2009 12:18:34	93	22	63	88		81.375	19.25	55.125	77
15/07/2009 12:19:34	93	22	63	88		81.375	19.25	55.125	77
15/07/2009 12:20:34	91	22	63	87		79.625	19.25	55.125	76.125
15/07/2009 12:21:34	91	23	63	87		79.625	20.125	55.125	76.125
15/07/2009 12:22:35	92	22	63	87		80.5	19.25	55.125	76.125
15/07/2009 12:23:35	92	22	63	87		80.5	19.25	55.125	76.125
15/07/2009 12:24:35	94	22	63	88		82.25	19.25	55.125	77
15/07/2009 12:25:35	95	22	63	87		83.125	19.25	55.125	76.125
15/07/2009 12:26:35	95	22	63	89		83.125	19.25	55.125	77.875
15/07/2009 12:27:35	96	23	63	89		84	20.125	55.125	77.875
15/07/2009 12:28:35	96	22	63	89		84	19.25	55.125	77.875
15/07/2009 12:29:34	96	22	63	89		84	19.25	55.125	77.875
15/07/2009 12:30:34	95	23	63	88		83.125	20.125	55.125	77
15/07/2009 12:31:34	94	23	63	88		82.25	20.125	55.125	77
15/07/2009 12:32:34	92	22	63	88		80.5	19.25	55.125	77
15/07/2009 12:33:34	91	22	63	87		79.625	19.25	55.125	76.125
15/07/2009 12:34:34	90	21	63	87		78.75	18.375	55.125	76.125
15/07/2009 12:35:35	91	22	63	87		79.625	19.25	55.125	76.125
15/07/2009 12:36:35	92	22	63	87		80.5	19.25	55.125	76.125
15/07/2009 12:37:35	94	22	63	87		82.25	19.25	55.125	76.125
15/07/2009 12:38:35	94	22	63	88		82.25	19.25	55.125	77
15/07/2009 12:39:35	95	22	63	88		83.125	19.25	55.125	77
15/07/2009 12:40:35	95	22	63	89		83.125	19.25	55.125	77.875
15/07/2009 12:41:35	96	22	62	89		84	19.25	54.25	77.875
15/07/2009 12:42:34	96	22	63	89		84	19.25	55.125	77.875
15/07/2009 12:43:34	96	22	63	89		84	19.25	55.125	77.875
15/07/2009 12:44:34	94	22	63	88		82.25	19.25	55.125	77
15/07/2009 12:45:34	93	22	63	88		81.375	19.25	55.125	77
15/07/2009 12:46:34	92	22	63	87		80.5	19.25	55.125	76.125
15/07/2009 12:47:34	91	22	63	87		79.625	19.25	55.125	76.125
15/07/2009 12:48:35	90	23	63	87		78.75	20.125	55.125	76.125
15/07/2009 12:49:35	91	22	62	86		79.625	19.25	54.25	75.25
15/07/2009 12:50:35	92	22	63	86		80.5	19.25	55.125	75.25
15/07/2009 12:51:35	93	22	63	87		81.375	19.25	55.125	76.125
15/07/2009 12:52:35	94	23	63	87		82.25	20.125	55.125	76.125
15/07/2009 12:53:35	95	22	63	87		83.125	19.25	55.125	76.125
15/07/2009 12:54:35	95	23	63	88		83.125	20.125	55.125	77
15/07/2009 12:55:35	95	22	62	89		83.125	19.25	54.25	77.875
15/07/2009 12:56:34	96	22	63	89		84	19.25	55.125	77.875
15/07/2009 12:57:34	95	22	63	89		83.125	19.25	55.125	77.875
15/07/2009 12:58:34	94	22	63	88		82.25	19.25	55.125	77
15/07/2009 12:59:34	92	22	62	87		80.5	19.25	54.25	76.125
15/07/2009 13:00:34	91	23	63	87		79.625	20.125	55.125	76.125
15/07/2009 13:01:34	91	22	63	87		79.625	19.25	55.125	76.125
15/07/2009 13:02:35	91	22	63	87		79.625	19.25	55.125	76.125
15/07/2009 13:03:35	93	23	63	86		81.375	20.125	55.125	75.25
15/07/2009 13:04:35	93	22	63	87		81.375	19.25	55.125	76.125
15/07/2009 13:05:35	94	22	62	87		82.25	19.25	54.25	76.125
15/07/2009 13:06:35	94	22	63	88		82.25	19.25	55.125	77
15/07/2009 13:07:35	96	23	63	88		84	20.125	55.125	77
15/07/2009 13:08:35	95	22	63	88		83.125	19.25	55.125	77
15/07/2009 13:09:34	96	23	63	88		84	20.125	55.125	77
15/07/2009 13:10:34	95	22	63	87		83.125	19.25	55.125	76.125
15/07/2009 13:11:34	93	23	63	87		81.375	20.125	55.125	76.125
15/07/2009 13:12:34	91	22	63	87		79.625	19.25	55.125	76.125
15/07/2009 13:13:34	91	22	63	86		79.625	19.25	55.125	75.25
15/07/2009 13:14:34	91	23	63	86		79.625	20.125	55.125	75.25
15/07/2009 13:15:35	91	22	62	86		79.625	19.25	54.25	75.25
15/07/2009 13:16:35	93	22	63	87		81.375	19.25	55.125	76.125
15/07/2009 13:17:35	94	22	63	87		82.25	19.25	55.125	76.125
15/07/2009 13:18:35	95	23	63	87		83.125	20.125	55.125	76.125
15/07/2009 13:19:35	95	22	62	88		83.125	19.25	54.25	77
15/07/2009 13:20:35	96	23	63	88		84	20.125	55.125	77
15/07/2009 13:21:35	96	22	63	88		84	19.25	55.125	77
15/07/2009 13:22:34	95	22	63	88		83.125	19.25	55.125	77
15/07/2009 13:23:34	94	22	63	87		82.25	19.25	55.125	76.125
15/07/2009 13:24:34	92	22	63	87		80.5	19.25	55.125	76.125
15/07/2009 13:25:34	92	23	63	86		80.5	20.125	55.125	75.25
15/07/2009 13:26:34	91	22	63	86		79.625	19.25	55.125	75.25
15/07/2009 13:27:34	90	22	63	86		78.75	19.25	55.125	75.25
15/07/2009 13:28:35	91	23	63	85		79.625	20.125	55.125	74.375
15/07/2009 13:29:35	92	23	63	86		80.5	20.125	55.125	75.25
15/07/2009 13:30:35	93	22	63	87		81.375	19.25	55.125	76.125
15/07/2009 13:31:35	94	22	63	87		82.25	19.25	55.125	76.125
15/07/2009 13:32:35	94	22	63	87		82.25	19.25	55.125	76.125
15/07/2009 13:33:35	95	22	63	88		83.125	19.25	55.125	77
15/07/2009 13:34:35	96	23	63	88		84	20.125	55.125	77
15/07/2009 13:35:35	95	22	63	88		83.125	19.25	55.125	77
15/07/2009 13:36:35	96	23	63	88		84	20.125	55.125	77
15/07/2009 13:37:35	95	22	63	88		83.125	19.25	55.125	77
15/07/2009 13:38:35	94	23	63	87		82.25	20.125	55.125	76.125
15/07/2009 13:39:35	92	23	63	87		80.5	20.125	55.125	76.125
15/07/2009 13:40:35	91	22	63	86		79.625	19.25	55.125	75.25
15/07/2009 13:41:35	91	23	63	86		79.625	20.125	55.125	75.25
15/07/2009 13:42:35	92	23	63	85		80.5	20.125	55.125	74.375
15/07/2009 13:43:35	92	22	63	87		80.5	19.25	55.125	76.125
15/07/2009 13:44:35	94	23	63	86		82.25	20.125	55.125	75.25
15/07/2009 13:45:35	94	23	64	87		82.25	20.125	56	76.125
15/07/2009 13:46:35	94	23	63	87		82.25	20.125	55.125	76.125
15/07/2009 13:47:35	94	22	63	87		82.25	19.25	55.125	76.125
15/07/2009 13:48:35	95	23	64	88		83.125	20.125	56	77
15/07/2009 13:49:35	95	22	63	87		83.125	19.25	55.125	76.125
15/07/2009 13:50:35	94	22	63	87		82.25	19.25	55.125	76.125
15/07/2009 13:51:35	92	23	63	87		80.5	20.125	55.125	76.125
15/07/2009 13:52:35	91	22	63	87		79.625	19.25	55.125	76.125
15/07/2009 13:53:35	91	23	63	86		79.625	20.125	55.125	75.25
15/07/2009 13:54:35	90	22	63	86		78.75	19.25	55.125	75.25
15/07/2009 13:55:35	90	22	63	86		78.75	19.25	55.125	75.25
15/07/2009 13:56:35	91	22	63	86		79.625	19.25	55.125	75.25
15/07/2009 13:57:35	93	23	63	86		81.375	20.125	55.125	75.25
15/07/2009 13:58:35	94	23	63	86		82.25	20.125	55.125	75.25
15/07/2009 13:59:35	94	22	63	87		82.25	19.25	55.125	76.125
15/07/2009 14:00:35	95	22	63	88		83.125	19.25	55.125	77
15/07/2009 14:01:35	96	23	63	88		84	20.125	55.125	77
15/07/2009 14:02:35	96	22	63	88		84	19.25	55.125	77
15/07/2009 14:03:35	96	22	64	88		84	19.25	56	77
15/07/2009 14:04:35	95	22	63	87		83.125	19.25	55.125	76.125
15/07/2009 14:05:35	93	22	64	87		81.375	19.25	56	76.125
15/07/2009 14:06:35	91	22	64	87		79.625	19.25	56	76.125
15/07/2009 14:07:35	91	23	63	86		79.625	20.125	55.125	75.25
15/07/2009 14:08:35	90	22	64	86		78.75	19.25	56	75.25
15/07/2009 14:09:35	90	22	64	86		78.75	19.25	56	75.25
15/07/2009 14:10:35	90	23	63	85		78.75	20.125	55.125	74.375
15/07/2009 14:11:35	91	22	63	86		79.625	19.25	55.125	75.25
15/07/2009 14:12:35	93	23	63	86		81.375	20.125	55.125	75.25
15/07/2009 14:13:35	93	22	64	87		81.375	19.25	56	76.125
15/07/2009 14:14:35	94	22	64	87		82.25	19.25	56	76.125
15/07/2009 14:15:35	94	22	64	88		82.25	19.25	56	77
15/07/2009 14:16:35	95	22	64	89		83.125	19.25	56	77.875
15/07/2009 14:17:35	96	23	64	88		84	20.125	56	77
15/07/2009 14:18:35	96	23	64	88		84	20.125	56	77
15/07/2009 14:19:35	95	22	64	88		83.125	19.25	56	77
15/07/2009 14:20:35	94	23	64	88		82.25	20.125	56	77
15/07/2009 14:21:35	93	23	64	87		81.375	20.125	56	76.125
15/07/2009 14:22:35	92	23	64	86		80.5	20.125	56	75.25
15/07/2009 14:23:35	91	22	64	86		79.625	19.25	56	75.25
15/07/2009 14:24:35	93	23	64	86		81.375	20.125	56	75.25
15/07/2009 14:25:35	94	23	64	87		82.25	20.125	56	76.125
15/07/2009 14:26:35	94	22	64	88		82.25	19.25	56	77
15/07/2009 14:27:35	95	23	64	87		83.125	20.125	56	76.125
15/07/2009 14:28:35	95	21	63	88		83.125	18.375	55.125	77
15/07/2009 14:29:35	96	22	64	88		84	19.25	56	77
15/07/2009 14:30:35	96	22	64	88		84	19.25	56	77
15/07/2009 14:31:35	95	22	64	88		83.125	19.25	56	77
15/07/2009 14:32:35	95	23	64	87		83.125	20.125	56	76.125
15/07/2009 14:33:35	94	23	64	87		82.25	20.125	56	76.125
15/07/2009 14:34:35	92	22	63	86		80.5	19.25	55.125	75.25
15/07/2009 14:35:35	93	23	64	86		81.375	20.125	56	75.25
15/07/2009 14:36:35	94	23	64	87		82.25	20.125	56	76.125
15/07/2009 14:37:35	96	23	64	87		84	20.125	56	76.125
15/07/2009 14:38:35	96	23	64	88		84	20.125	56	77
15/07/2009 14:39:35	96	22	64	88		84	19.25	56	77
15/07/2009 14:40:35	96	23	64	89		84	20.125	56	77.875
15/07/2009 14:41:35	96	22	64	89		84	19.25	56	77.875
15/07/2009 14:42:35	96	22	64	89		84	19.25	56	77.875
15/07/2009 14:43:35	95	22	64	89		83.125	19.25	56	77.875
15/07/2009 14:44:35	93	22	64	88		81.375	19.25	56	77
15/07/2009 14:45:35	93	22	64	87		81.375	19.25	56	76.125
15/07/2009 14:46:35	92	22	64	87		80.5	19.25	56	76.125
15/07/2009 14:47:35	91	22	64	86		79.625	19.25	56	75.25
15/07/2009 14:48:35	92	22	65	86		80.5	19.25	56.875	75.25
15/07/2009 14:49:35	94	22	64	87		82.25	19.25	56	76.125
15/07/2009 14:50:35	95	22	64	88		83.125	19.25	56	77
15/07/2009 14:51:35	95	23	65	88		83.125	20.125	56.875	77
15/07/2009 14:52:35	95	22	64	87		83.125	19.25	56	76.125
15/07/2009 14:53:35	96	22	64	89		84	19.25	56	77.875
15/07/2009 14:54:35	97	23	64	88		84.875	20.125	56	77
15/07/2009 14:55:35	97	22	64	89		84.875	19.25	56	77.875
15/07/2009 14:56:35	96	22	64	88		84	19.25	56	77
15/07/2009 14:57:35	94	22	64	87		82.25	19.25	56	76.125
15/07/2009 14:58:35	93	22	64	87		81.375	19.25	56	76.125
15/07/2009 14:59:35	92	22	64	86		80.5	19.25	56	75.25
15/07/2009 15:00:35	92	22	64	86		80.5	19.25	56	75.25
15/07/2009 15:01:35	92	23	64	86		80.5	20.125	56	75.25
15/07/2009 15:02:35	92	22	64	87		80.5	19.25	56	76.125
15/07/2009 15:03:35	94	23	64	86		82.25	20.125	56	75.25
15/07/2009 15:04:35	95	22	65	87		83.125	19.25	56.875	76.125
15/07/2009 15:05:35	96	22	64	88		84	19.25	56	77
15/07/2009 15:06:35	96	23	64	88		84	20.125	56	77
15/07/2009 15:07:35	96	22	64	89		84	19.25	56	77.875
15/07/2009 15:08:35	96	22	64	89		84	19.25	56	77.875
15/07/2009 15:09:35	96	22	64	88		84	19.25	56	77
15/07/2009 15:10:35	95	22	64	88		83.125	19.25	56	77
15/07/2009 15:11:35	93	22	64	87		81.375	19.25	56	76.125
15/07/2009 15:12:35	93	23	65	87		81.375	20.125	56.875	76.125
15/07/2009 15:13:36	92	23	64	86		80.5	20.125	56	75.25
15/07/2009 15:14:36	92	22	64	86		80.5	19.25	56	75.25
15/07/2009 15:15:36	93	23	64	87		81.375	20.125	56	76.125
15/07/2009 15:16:36	95	23	64	87		83.125	20.125	56	76.125
15/07/2009 15:17:36	96	23	64	87		84	20.125	56	76.125
15/07/2009 15:18:35	96	23	65	88		84	20.125	56.875	77
15/07/2009 15:19:35	97	23	64	88		84.875	20.125	56	77
15/07/2009 15:20:35	97	22	64	88		84.875	19.25	56	77
15/07/2009 15:21:35	97	22	64	88		84.875	19.25	56	77
15/07/2009 15:22:35	98	23	64	89		85.75	20.125	56	77.875
15/07/2009 15:23:35	96	22	64	88		84	19.25	56	77
15/07/2009 15:24:35	95	23	64	87		83.125	20.125	56	76.125
15/07/2009 15:25:35	93	23	65	87		81.375	20.125	56.875	76.125
15/07/2009 15:26:36	92	22	64	86		80.5	19.25	56	75.25
15/07/2009 15:27:36	92	23	64	86		80.5	20.125	56	75.25
15/07/2009 15:28:36	93	22	64	86		81.375	19.25	56	75.25
15/07/2009 15:29:36	95	23	64	86		83.125	20.125	56	75.25
15/07/2009 15:30:36	95	23	64	87		83.125	20.125	56	76.125
15/07/2009 15:31:35	96	23	64	87		84	20.125	56	76.125
15/07/2009 15:32:35	96	22	64	88		84	19.25	56	77
15/07/2009 15:33:35	97	22	64	89		84.875	19.25	56	77.875
15/07/2009 15:34:35	97	23	65	90		84.875	20.125	56.875	78.75
15/07/2009 15:35:35	98	22	64	89		85.75	19.25	56	77.875
15/07/2009 15:36:35	97	22	64	88		84.875	19.25	56	77
15/07/2009 15:37:36	96	22	64	88		84	19.25	56	77
15/07/2009 15:38:36	95	22	65	87		83.125	19.25	56.875	76.125
15/07/2009 15:39:36	93	23	64	87		81.375	20.125	56	76.125
15/07/2009 15:40:36	92	22	65	87		80.5	19.25	56.875	76.125
15/07/2009 15:41:36	92	22	64	86		80.5	19.25	56	75.25
15/07/2009 15:42:36	92	22	64	86		80.5	19.25	56	75.25
15/07/2009 15:43:36	93	22	65	87		81.375	19.25	56.875	76.125
15/07/2009 15:44:36	95	22	64	87		83.125	19.25	56	76.125
15/07/2009 15:45:36	95	23	64	87		83.125	20.125	56	76.125
15/07/2009 15:46:36	95	22	64	88		83.125	19.25	56	77
15/07/2009 15:47:36	97	23	64	88		84.875	20.125	56	77
15/07/2009 15:48:36	97	22	64	89		84.875	19.25	56	77.875
15/07/2009 15:49:36	97	23	65	89		84.875	20.125	56.875	77.875
15/07/2009 15:50:36	97	22	64	88		84.875	19.25	56	77
15/07/2009 15:51:36	96	22	64	87		84	19.25	56	76.125
15/07/2009 15:52:36	94	23	65	87		82.25	20.125	56.875	76.125
15/07/2009 15:53:36	93	23	65	87		81.375	20.125	56.875	76.125
15/07/2009 15:54:36	92	22	65	86		80.5	19.25	56.875	75.25
15/07/2009 15:55:36	92	23	64	86		80.5	20.125	56	75.25
15/07/2009 15:56:36	93	22	65	86		81.375	19.25	56.875	75.25
15/07/2009 15:57:36	94	22	65	87		82.25	19.25	56.875	76.125
15/07/2009 15:58:36	95	23	65	87		83.125	20.125	56.875	76.125
15/07/2009 15:59:36	96	22	64	87		84	19.25	56	76.125
15/07/2009 16:00:36	96	23	65	88		84	20.125	56.875	77
15/07/2009 16:01:36	96	22	64	88		84	19.25	56	77
15/07/2009 16:02:36	97	23	65	88		84.875	20.125	56.875	77
15/07/2009 16:03:36	97	22	65	88		84.875	19.25	56.875	77
15/07/2009 16:04:36	97	23	65	88		84.875	20.125	56.875	77
15/07/2009 16:05:36	96	23	65	87		84	20.125	56.875	76.125
15/07/2009 16:06:36	94	23	65	87		82.25	20.125	56.875	76.125
15/07/2009 16:07:36	93	23	65	87		81.375	20.125	56.875	76.125
15/07/2009 16:08:36	92	23	65	86		80.5	20.125	56.875	75.25
15/07/2009 16:09:36	92	23	65	86		80.5	20.125	56.875	75.25
15/07/2009 16:10:36	94	23	64	86		82.25	20.125	56	75.25
15/07/2009 16:11:36	95	22	64	87		83.125	19.25	56	76.125
15/07/2009 16:12:36	95	22	65	87		83.125	19.25	56.875	76.125
15/07/2009 16:13:36	95	22	65	88		83.125	19.25	56.875	77
15/07/2009 16:14:36	96	22	65	88		84	19.25	56.875	77
15/07/2009 16:15:36	96	22	65	88		84	19.25	56.875	77
15/07/2009 16:16:36	96	22	65	88		84	19.25	56.875	77
15/07/2009 16:17:36	97	23	65	88		84.875	20.125	56.875	77
15/07/2009 16:18:36	95	22	65	87		83.125	19.25	56.875	76.125
15/07/2009 16:19:36	94	23	65	87		82.25	20.125	56.875	76.125
15/07/2009 16:20:36	92	22	65	86		80.5	19.25	56.875	75.25
15/07/2009 16:21:36	91	22	64	86		79.625	19.25	56	75.25
15/07/2009 16:22:36	92	22	64	86		80.5	19.25	56	75.25
15/07/2009 16:23:36	93	23	65	86		81.375	20.125	56.875	75.25
15/07/2009 16:24:36	94	22	65	87		82.25	19.25	56.875	76.125
15/07/2009 16:25:36	94	22	65	86		82.25	19.25	56.875	75.25
15/07/2009 16:26:36	95	23	65	87		83.125	20.125	56.875	76.125
15/07/2009 16:27:36	96	22	64	87		84	19.25	56	76.125
15/07/2009 16:28:36	96	23	65	87		84	20.125	56.875	76.125
15/07/2009 16:29:36	96	23	65	89		84	20.125	56.875	77.875
15/07/2009 16:30:36	97	22	64	87		84.875	19.25	56	76.125
15/07/2009 16:31:36	95	22	65	87		83.125	19.25	56.875	76.125
15/07/2009 16:32:36	93	22	65	87		81.375	19.25	56.875	76.125
15/07/2009 16:33:36	92	23	65	87		80.5	20.125	56.875	76.125
15/07/2009 16:34:36	92	23	65	86		80.5	20.125	56.875	75.25
15/07/2009 16:35:36	92	23	65	86		80.5	20.125	56.875	75.25
15/07/2009 16:36:36	94	23	65	86		82.25	20.125	56.875	75.25
15/07/2009 16:37:36	94	22	65	87		82.25	19.25	56.875	76.125
15/07/2009 16:38:36	95	21	64	87		83.125	18.375	56	76.125
15/07/2009 16:39:36	95	23	65	87		83.125	20.125	56.875	76.125
15/07/2009 16:40:36	96	22	64	88		84	19.25	56	77
15/07/2009 16:41:36	96	22	65	89		84	19.25	56.875	77.875
15/07/2009 16:42:36	97	22	64	89		84.875	19.25	56	77.875
15/07/2009 16:43:36	97	22	65	88		84.875	19.25	56.875	77
15/07/2009 16:44:36	96	23	66	88		84	20.125	57.75	77
15/07/2009 16:45:36	94	23	65	87		82.25	20.125	56.875	76.125
15/07/2009 16:46:36	93	23	65	87		81.375	20.125	56.875	76.125
15/07/2009 16:47:36	92	23	65	86		80.5	20.125	56.875	75.25
15/07/2009 16:48:36	91	23	65	86		79.625	20.125	56.875	75.25
15/07/2009 16:49:36	92	22	65	86		80.5	19.25	56.875	75.25
15/07/2009 16:50:36	94	23	65	86		82.25	20.125	56.875	75.25
15/07/2009 16:51:36	95	22	65	87		83.125	19.25	56.875	76.125
15/07/2009 16:52:36	95	22	65	87		83.125	19.25	56.875	76.125
15/07/2009 16:53:36	96	22	65	87		84	19.25	56.875	76.125
15/07/2009 16:54:36	96	22	65	89		84	19.25	56.875	77.875
15/07/2009 16:55:36	97	22	65	89		84.875	19.25	56.875	77.875
15/07/2009 16:56:36	97	23	65	88		84.875	20.125	56.875	77
15/07/2009 16:57:36	97	22	65	88		84.875	19.25	56.875	77
15/07/2009 16:58:37	95	23	65	88		83.125	20.125	56.875	77
15/07/2009 16:59:37	94	22	65	87		82.25	19.25	56.875	76.125
15/07/2009 17:00:36	92	23	65	87		80.5	20.125	56.875	76.125
15/07/2009 17:01:36	92	22	65	86		80.5	19.25	56.875	75.25
15/07/2009 17:02:36	92	23	65	85		80.5	20.125	56.875	74.375
15/07/2009 17:03:36	92	22	65	86		80.5	19.25	56.875	75.25
15/07/2009 17:04:36	94	23	65	86		82.25	20.125	56.875	75.25
15/07/2009 17:05:36	95	22	65	87		83.125	19.25	56.875	76.125
15/07/2009 17:06:36	94	22	65	87		82.25	19.25	56.875	76.125
15/07/2009 17:07:36	95	22	65	88		83.125	19.25	56.875	77
15/07/2009 17:08:37	97	23	66	89		84.875	20.125	57.75	77.875
15/07/2009 17:09:37	97	23	65	88		84.875	20.125	56.875	77
15/07/2009 17:10:37	97	22	65	88		84.875	19.25	56.875	77
15/07/2009 17:11:37	97	23	65	88		84.875	20.125	56.875	77
15/07/2009 17:12:37	95	23	65	87		83.125	20.125	56.875	76.125
15/07/2009 17:13:36	93	22	65	87		81.375	19.25	56.875	76.125
15/07/2009 17:14:36	92	23	65	86		80.5	20.125	56.875	75.25
15/07/2009 17:15:36	92	23	65	86		80.5	20.125	56.875	75.25
15/07/2009 17:16:36	94	22	65	86		82.25	19.25	56.875	75.25
15/07/2009 17:17:36	95	23	65	86		83.125	20.125	56.875	75.25
15/07/2009 17:18:36	95	22	65	87		83.125	19.25	56.875	76.125
15/07/2009 17:19:37	96	22	65	87		84	19.25	56.875	76.125
15/07/2009 17:20:37	96	22	65	88		84	19.25	56.875	77
15/07/2009 17:21:37	97	22	65	89		84.875	19.25	56.875	77.875
15/07/2009 17:22:37	97	22	65	88		84.875	19.25	56.875	77
15/07/2009 17:23:37	97	23	66	88		84.875	20.125	57.75	77
15/07/2009 17:24:37	95	23	65	87		83.125	20.125	56.875	76.125
15/07/2009 17:25:37	93	22	65	87		81.375	19.25	56.875	76.125
15/07/2009 17:26:37	92	22	65	86		80.5	19.25	56.875	75.25
15/07/2009 17:27:37	91	23	65	86		79.625	20.125	56.875	75.25
15/07/2009 17:28:37	92	23	65	85		80.5	20.125	56.875	74.375
15/07/2009 17:29:37	93	23	65	86		81.375	20.125	56.875	75.25
15/07/2009 17:30:37	95	22	65	87		83.125	19.25	56.875	76.125
15/07/2009 17:31:37	95	22	65	87		83.125	19.25	56.875	76.125
15/07/2009 17:32:37	95	22	65	87		83.125	19.25	56.875	76.125
15/07/2009 17:33:37	96	23	65	88		84	20.125	56.875	77
15/07/2009 17:34:37	96	22	65	88		84	19.25	56.875	77
15/07/2009 17:35:37	97	23	65	89		84.875	20.125	56.875	77.875
15/07/2009 17:36:37	97	22	65	89		84.875	19.25	56.875	77.875
15/07/2009 17:37:37	97	23	65	88		84.875	20.125	56.875	77
15/07/2009 17:38:37	95	23	65	87		83.125	20.125	56.875	76.125
15/07/2009 17:39:37	94	22	65	87		82.25	19.25	56.875	76.125
15/07/2009 17:40:37	92	22	65	86		80.5	19.25	56.875	75.25
15/07/2009 17:41:37	92	23	65	86		80.5	20.125	56.875	75.25
15/07/2009 17:42:37	93	23	65	86		81.375	20.125	56.875	75.25
15/07/2009 17:43:37	95	23	65	86		83.125	20.125	56.875	75.25
15/07/2009 17:44:37	95	23	65	86		83.125	20.125	56.875	75.25
15/07/2009 17:45:37	95	22	65	87		83.125	19.25	56.875	76.125
15/07/2009 17:46:37	96	23	65	87		84	20.125	56.875	76.125
15/07/2009 17:47:37	96	23	65	88		84	20.125	56.875	77
15/07/2009 17:48:37	97	23	65	88		84.875	20.125	56.875	77
15/07/2009 17:49:37	97	22	65	89		84.875	19.25	56.875	77.875
15/07/2009 17:50:37	96	22	65	87		84	19.25	56.875	76.125
15/07/2009 17:51:37	94	22	65	87		82.25	19.25	56.875	76.125
15/07/2009 17:52:37	93	23	66	87		81.375	20.125	57.75	76.125
15/07/2009 17:53:37	92	22	65	86		80.5	19.25	56.875	75.25
15/07/2009 17:54:37	93	22	65	86		81.375	19.25	56.875	75.25
15/07/2009 17:55:37	94	23	65	86		82.25	20.125	56.875	75.25
15/07/2009 17:56:37	95	23	65	87		83.125	20.125	56.875	76.125
15/07/2009 17:57:37	95	22	65	87		83.125	19.25	56.875	76.125
15/07/2009 17:58:37	96	22	65	87		84	19.25	56.875	76.125
15/07/2009 17:59:37	97	23	65	87		84.875	20.125	56.875	76.125
15/07/2009 18:00:38	96	22	65	88		84	19.25	56.875	77
15/07/2009 18:01:38	97	22	65	88		84.875	19.25	56.875	77
15/07/2009 18:02:37	96	22	65	88		84	19.25	56.875	77
15/07/2009 18:03:37	95	22	65	87		83.125	19.25	56.875	76.125
15/07/2009 18:04:37	93	22	65	87		81.375	19.25	56.875	76.125
15/07/2009 18:05:37	92	22	66	87		80.5	19.25	57.75	76.125
15/07/2009 18:06:37	93	23	65	86		81.375	20.125	56.875	75.25
15/07/2009 18:07:37	94	22	65	87		82.25	19.25	56.875	76.125
15/07/2009 18:08:38	95	22	65	87		83.125	19.25	56.875	76.125
15/07/2009 18:09:38	95	22	65	87		83.125	19.25	56.875	76.125
15/07/2009 18:10:38	96	22	65	87		84	19.25	56.875	76.125
15/07/2009 18:11:38	97	22	65	88		84.875	19.25	56.875	77
15/07/2009 18:12:38	97	22	65	88		84.875	19.25	56.875	77
15/07/2009 18:13:38	97	22	65	88		84.875	19.25	56.875	77
15/07/2009 18:14:38	97	22	65	88		84.875	19.25	56.875	77
15/07/2009 18:15:38	97	23	65	87		84.875	20.125	56.875	76.125
15/07/2009 18:16:38	95	22	65	86		83.125	19.25	56.875	75.25
15/07/2009 18:17:38	94	23	65	86		82.25	20.125	56.875	75.25
15/07/2009 18:18:38	93	23	66	86		81.375	20.125	57.75	75.25
15/07/2009 18:19:38	94	23	65	86		82.25	20.125	56.875	75.25
15/07/2009 18:20:38	95	22	65	86		83.125	19.25	56.875	75.25
15/07/2009 18:21:38	95	22	66	87		83.125	19.25	57.75	76.125
15/07/2009 18:22:38	96	23	66	88		84	20.125	57.75	77
15/07/2009 18:23:38	97	22	65	88		84.875	19.25	56.875	77
15/07/2009 18:24:38	97	22	65	88		84.875	19.25	56.875	77
15/07/2009 18:25:38	97	23	65	88		84.875	20.125	56.875	77
15/07/2009 18:26:38	97	23	65	87		84.875	20.125	56.875	76.125
15/07/2009 18:27:38	96	23	66	87		84	20.125	57.75	76.125
15/07/2009 18:28:38	95	22	65	87		83.125	19.25	56.875	76.125
15/07/2009 18:29:38	93	22	65	86		81.375	19.25	56.875	75.25
15/07/2009 18:30:38	92	22	65	86		80.5	19.25	56.875	75.25
15/07/2009 18:31:38	91	22	65	86		79.625	19.25	56.875	75.25
15/07/2009 18:32:38	92	22	65	85		80.5	19.25	56.875	74.375
15/07/2009 18:33:38	93	22	65	86		81.375	19.25	56.875	75.25
15/07/2009 18:34:38	94	22	66	87		82.25	19.25	57.75	76.125
15/07/2009 18:35:38	95	23	65	87		83.125	20.125	56.875	76.125
15/07/2009 18:36:38	96	23	65	87		84	20.125	56.875	76.125
15/07/2009 18:37:38	97	23	65	87		84.875	20.125	56.875	76.125
15/07/2009 18:38:38	97	22	65	88		84.875	19.25	56.875	77
15/07/2009 18:39:38	97	22	65	88		84.875	19.25	56.875	77
15/07/2009 18:40:38	97	22	65	88		84.875	19.25	56.875	77
15/07/2009 18:41:38	97	23	66	88		84.875	20.125	57.75	77
15/07/2009 18:42:38	95	22	65	88		83.125	19.25	56.875	77
15/07/2009 18:43:38	94	23	65	87		82.25	20.125	56.875	76.125
15/07/2009 18:44:38	93	22	65	86		81.375	19.25	56.875	75.25
15/07/2009 18:45:38	92	22	65	86		80.5	19.25	56.875	75.25
15/07/2009 18:46:38	92	23	65	86		80.5	20.125	56.875	75.25
15/07/2009 18:47:38	94	22	65	86		82.25	19.25	56.875	75.25
15/07/2009 18:48:38	95	23	65	87		83.125	20.125	56.875	76.125
15/07/2009 18:49:38	95	22	65	87		83.125	19.25	56.875	76.125
15/07/2009 18:50:38	96	22	65	88		84	19.25	56.875	77
15/07/2009 18:51:38	96	22	65	88		84	19.25	56.875	77
15/07/2009 18:52:38	97	22	65	88		84.875	19.25	56.875	77
15/07/2009 18:53:38	97	22	66	88		84.875	19.25	57.75	77
15/07/2009 18:54:38	97	22	65	88		84.875	19.25	56.875	77
15/07/2009 18:55:38	96	22	65	88		84	19.25	56.875	77
15/07/2009 18:56:38	95	23	65	87		83.125	20.125	56.875	76.125
15/07/2009 18:57:38	93	22	66	87		81.375	19.25	57.75	76.125
15/07/2009 18:58:38	92	22	65	86		80.5	19.25	56.875	75.25
15/07/2009 18:59:39	92	22	65	86		80.5	19.25	56.875	75.25
15/07/2009 19:00:39	93	22	66	86		81.375	19.25	57.75	75.25
15/07/2009 19:01:39	94	22	66	87		82.25	19.25	57.75	76.125
15/07/2009 19:02:39	95	22	65	87		83.125	19.25	56.875	76.125
15/07/2009 19:03:39	96	23	66	88		84	20.125	57.75	77
15/07/2009 19:04:38	96	23	65	88		84	20.125	56.875	77
15/07/2009 19:05:38	96	22	65	88		84	19.25	56.875	77
15/07/2009 19:06:38	96	22	66	88		84	19.25	57.75	77
15/07/2009 19:07:38	97	22	65	88		84.875	19.25	56.875	77
15/07/2009 19:08:38	96	22	65	88		84	19.25	56.875	77
15/07/2009 19:09:38	95	23	65	86		83.125	20.125	56.875	75.25
15/07/2009 19:10:39	93	22	66	87		81.375	19.25	57.75	76.125
15/07/2009 19:11:39	93	22	65	86		81.375	19.25	56.875	75.25
15/07/2009 19:12:39	93	22	66	86		81.375	19.25	57.75	75.25
15/07/2009 19:13:39	95	22	65	87		83.125	19.25	56.875	76.125
15/07/2009 19:14:39	96	22	65	87		84	19.25	56.875	76.125
15/07/2009 19:15:39	96	23	65	87		84	20.125	56.875	76.125
15/07/2009 19:16:39	96	22	65	87		84	19.25	56.875	76.125
15/07/2009 19:17:39	96	22	65	88		84	19.25	56.875	77
15/07/2009 19:18:39	97	22	65	89		84.875	19.25	56.875	77.875
15/07/2009 19:19:39	98	23	66	89		85.75	20.125	57.75	77.875
15/07/2009 19:20:39	98	22	66	88		85.75	19.25	57.75	77
15/07/2009 19:21:39	96	22	65	87		84	19.25	56.875	76.125
15/07/2009 19:22:39	94	23	65	86		82.25	20.125	56.875	75.25
15/07/2009 19:23:39	93	23	66	86		81.375	20.125	57.75	75.25
15/07/2009 19:24:39	92	22	65	86		80.5	19.25	56.875	75.25
15/07/2009 19:25:39	92	22	65	86		80.5	19.25	56.875	75.25
15/07/2009 19:26:39	94	22	65	86		82.25	19.25	56.875	75.25
15/07/2009 19:27:39	95	23	65	86		83.125	20.125	56.875	75.25
15/07/2009 19:28:39	95	22	66	87		83.125	19.25	57.75	76.125
15/07/2009 19:29:39	95	22	66	87		83.125	19.25	57.75	76.125
15/07/2009 19:30:39	96	23	65	87		84	20.125	56.875	76.125
15/07/2009 19:31:39	96	22	66	89		84	19.25	57.75	77.875
15/07/2009 19:32:39	97	22	65	89		84.875	19.25	56.875	77.875
15/07/2009 19:33:39	98	22	65	88		85.75	19.25	56.875	77
15/07/2009 19:34:39	97	22	66	88		84.875	19.25	57.75	77
15/07/2009 19:35:39	95	22	65	87		83.125	19.25	56.875	76.125
15/07/2009 19:36:39	94	23	65	86		82.25	20.125	56.875	75.25
15/07/2009 19:37:39	92	22	65	86		80.5	19.25	56.875	75.25
15/07/2009 19:38:39	93	22	65	85		81.375	19.25	56.875	74.375
15/07/2009 19:39:39	95	23	66	85		83.125	20.125	57.75	74.375
15/07/2009 19:40:39	95	23	66	86		83.125	20.125	57.75	75.25
15/07/2009 19:41:39	96	23	65	86		84	20.125	56.875	75.25
15/07/2009 19:42:39	96	22	65	87		84	19.25	56.875	76.125
15/07/2009 19:43:39	97	22	65	87		84.875	19.25	56.875	76.125
15/07/2009 19:44:39	97	22	65	87		84.875	19.25	56.875	76.125
15/07/2009 19:45:39	98	23	65	88		85.75	20.125	56.875	77
15/07/2009 19:46:39	97	22	66	88		84.875	19.25	57.75	77
15/07/2009 19:47:39	97	22	65	87		84.875	19.25	56.875	76.125
15/07/2009 19:48:39	95	23	65	86		83.125	20.125	56.875	75.25
15/07/2009 19:49:39	94	22	65	87		82.25	19.25	56.875	76.125
15/07/2009 19:50:39	92	22	65	86		80.5	19.25	56.875	75.25
15/07/2009 19:51:39	92	23	66	86		80.5	20.125	57.75	75.25
15/07/2009 19:52:39	94	22	66	86		82.25	19.25	57.75	75.25
15/07/2009 19:53:39	95	22	66	86		83.125	19.25	57.75	75.25
15/07/2009 19:54:39	96	22	66	86		84	19.25	57.75	75.25
15/07/2009 19:55:39	97	22	65	87		84.875	19.25	56.875	76.125
15/07/2009 19:56:39	97	23	66	87		84.875	20.125	57.75	76.125
15/07/2009 19:57:39	97	22	66	87		84.875	19.25	57.75	76.125
15/07/2009 19:58:39	97	22	65	88		84.875	19.25	56.875	77
15/07/2009 19:59:39	97	22	65	88		84.875	19.25	56.875	77
15/07/2009 20:00:39	97	22	65	87		84.875	19.25	56.875	76.125
15/07/2009 20:01:40	96	22	65	87		84	19.25	56.875	76.125
15/07/2009 20:02:40	94	22	65	86		82.25	19.25	56.875	75.25
15/07/2009 20:03:40	93	23	65	86		81.375	20.125	56.875	75.25
15/07/2009 20:04:40	92	22	65	86		80.5	19.25	56.875	75.25
15/07/2009 20:05:40	92	23	66	85		80.5	20.125	57.75	74.375
15/07/2009 20:06:39	93	22	65	85		81.375	19.25	56.875	74.375
15/07/2009 20:07:39	95	22	65	85		83.125	19.25	56.875	74.375
15/07/2009 20:08:39	96	22	66	86		84	19.25	57.75	75.25
15/07/2009 20:09:39	96	23	66	87		84	20.125	57.75	76.125
15/07/2009 20:10:39	96	22	66	88		84	19.25	57.75	77
15/07/2009 20:11:39	96	22	66	88		84	19.25	57.75	77
15/07/2009 20:12:40	97	22	66	88		84.875	19.25	57.75	77
15/07/2009 20:13:40	97	23	66	88		84.875	20.125	57.75	77
15/07/2009 20:14:40	98	22	65	87		85.75	19.25	56.875	76.125
15/07/2009 20:15:40	96	21	65	87		84	18.375	56.875	76.125
15/07/2009 20:16:40	95	23	66	86		83.125	20.125	57.75	75.25
15/07/2009 20:17:40	93	22	65	86		81.375	19.25	56.875	75.25
15/07/2009 20:18:40	94	22	65	86		82.25	19.25	56.875	75.25
15/07/2009 20:19:40	95	22	66	87		83.125	19.25	57.75	76.125
15/07/2009 20:20:40	96	22	66	87		84	19.25	57.75	76.125
15/07/2009 20:21:40	96	22	66	87		84	19.25	57.75	76.125
15/07/2009 20:22:40	97	22	66	87		84.875	19.25	57.75	76.125
15/07/2009 20:23:40	97	22	66	88		84.875	19.25	57.75	77
15/07/2009 20:24:40	98	22	65	88		85.75	19.25	56.875	77
15/07/2009 20:25:40	98	22	66	88		85.75	19.25	57.75	77
15/07/2009 20:26:40	97	22	65	87		84.875	19.25	56.875	76.125
15/07/2009 20:27:40	96	22	65	87		84	19.25	56.875	76.125
15/07/2009 20:28:40	94	22	65	86		82.25	19.25	56.875	75.25
15/07/2009 20:29:40	93	22	66	86		81.375	19.25	57.75	75.25
15/07/2009 20:30:40	93	22	66	86		81.375	19.25	57.75	75.25
15/07/2009 20:31:40	94	22	66	86		82.25	19.25	57.75	75.25
15/07/2009 20:32:40	96	22	66	86		84	19.25	57.75	75.25
15/07/2009 20:33:40	97	22	66	86		84.875	19.25	57.75	75.25
15/07/2009 20:34:40	97	22	66	87		84.875	19.25	57.75	76.125
15/07/2009 20:35:40	98	23	66	87		85.75	20.125	57.75	76.125
15/07/2009 20:36:40	98	22	65	87		85.75	19.25	56.875	76.125
15/07/2009 20:37:40	98	22	66	88		85.75	19.25	57.75	77
15/07/2009 20:38:40	98	22	65	88		85.75	19.25	56.875	77
15/07/2009 20:39:40	97	22	65	87		84.875	19.25	56.875	76.125
15/07/2009 20:40:40	95	22	65	86		83.125	19.25	56.875	75.25
15/07/2009 20:41:40	94	22	65	86		82.25	19.25	56.875	75.25
15/07/2009 20:42:40	93	22	66	86		81.375	19.25	57.75	75.25
15/07/2009 20:43:40	92	22	66	86		80.5	19.25	57.75	75.25
15/07/2009 20:44:40	93	22	65	85		81.375	19.25	56.875	74.375
15/07/2009 20:45:40	95	22	65	86		83.125	19.25	56.875	75.25
15/07/2009 20:46:40	96	22	66	86		84	19.25	57.75	75.25
15/07/2009 20:47:40	97	22	65	87		84.875	19.25	56.875	76.125
15/07/2009 20:48:40	97	23	66	87		84.875	20.125	57.75	76.125
15/07/2009 20:49:40	98	22	65	88		85.75	19.25	56.875	77
15/07/2009 20:50:40	98	22	66	89		85.75	19.25	57.75	77.875
15/07/2009 20:51:40	98	22	65	88		85.75	19.25	56.875	77
15/07/2009 20:52:40	97	22	66	87		84.875	19.25	57.75	76.125
15/07/2009 20:53:41	95	22	66	87		83.125	19.25	57.75	76.125
15/07/2009 20:54:41	94	23	66	86		82.25	20.125	57.75	75.25
15/07/2009 20:55:40	93	22	65	86		81.375	19.25	56.875	75.25
15/07/2009 20:56:40	93	22	65	86		81.375	19.25	56.875	75.25
15/07/2009 20:57:40	94	22	66	86		82.25	19.25	57.75	75.25
15/07/2009 20:58:40	96	22	65	86		84	19.25	56.875	75.25
15/07/2009 20:59:40	97	22	65	87		84.875	19.25	56.875	76.125
15/07/2009 21:00:40	97	22	66	87		84.875	19.25	57.75	76.125
15/07/2009 21:01:41	97	22	66	88		84.875	19.25	57.75	77
15/07/2009 21:02:41	98	22	65	88		85.75	19.25	56.875	77
15/07/2009 21:03:41	99	22	65	88		86.625	19.25	56.875	77
15/07/2009 21:04:41	98	22	66	88		85.75	19.25	57.75	77
15/07/2009 21:05:41	96	22	66	87		84	19.25	57.75	76.125
15/07/2009 21:06:41	94	22	66	87		82.25	19.25	57.75	76.125
15/07/2009 21:07:41	93	23	66	87		81.375	20.125	57.75	76.125
15/07/2009 21:08:41	92	22	66	87		80.5	19.25	57.75	76.125
15/07/2009 21:09:41	92	22	66	86		80.5	19.25	57.75	75.25
15/07/2009 21:10:41	92	22	66	86		80.5	19.25	57.75	75.25
15/07/2009 21:11:41	94	22	66	86		82.25	19.25	57.75	75.25
15/07/2009 21:12:41	96	22	66	87		84	19.25	57.75	76.125
15/07/2009 21:13:41	96	22	66	87		84	19.25	57.75	76.125
15/07/2009 21:14:41	97	22	66	88		84.875	19.25	57.75	77
15/07/2009 21:15:41	98	22	66	89		85.75	19.25	57.75	77.875
15/07/2009 21:16:41	99	22	66	89		86.625	19.25	57.75	77.875
15/07/2009 21:17:41	99	22	66	89		86.625	19.25	57.75	77.875
15/07/2009 21:18:41	98	22	66	88		85.75	19.25	57.75	77
15/07/2009 21:19:41	96	22	66	87		84	19.25	57.75	76.125
15/07/2009 21:20:41	95	22	65	87		83.125	19.25	56.875	76.125
15/07/2009 21:21:41	94	22	66	87		82.25	19.25	57.75	76.125
15/07/2009 21:22:41	93	22	66	87		81.375	19.25	57.75	76.125
15/07/2009 21:23:41	94	22	66	86		82.25	19.25	57.75	75.25
15/07/2009 21:24:41	96	22	66	87		84	19.25	57.75	76.125
15/07/2009 21:25:41	97	22	66	87		84.875	19.25	57.75	76.125
15/07/2009 21:26:41	98	22	66	88		85.75	19.25	57.75	77
15/07/2009 21:27:41	98	22	66	89		85.75	19.25	57.75	77.875
15/07/2009 21:28:41	99	22	66	89		86.625	19.25	57.75	77.875
15/07/2009 21:29:41	99	22	66	89		86.625	19.25	57.75	77.875
15/07/2009 21:30:41	99	22	66	88		86.625	19.25	57.75	77
15/07/2009 21:31:41	98	22	66	88		85.75	19.25	57.75	77
15/07/2009 21:32:41	96	22	66	87		84	19.25	57.75	76.125
15/07/2009 21:33:41	94	22	66	87		82.25	19.25	57.75	76.125
15/07/2009 21:34:41	94	22	66	87		82.25	19.25	57.75	76.125
15/07/2009 21:35:41	95	22	66	87		83.125	19.25	57.75	76.125
15/07/2009 21:36:41	97	22	66	87		84.875	19.25	57.75	76.125
15/07/2009 21:37:41	98	22	66	87		85.75	19.25	57.75	76.125
15/07/2009 21:38:41	98	22	66	88		85.75	19.25	57.75	77
15/07/2009 21:39:41	98	22	66	88		85.75	19.25	57.75	77
15/07/2009 21:40:41	98	22	66	88		85.75	19.25	57.75	77
15/07/2009 21:41:41	99	22	66	89		86.625	19.25	57.75	77.875
15/07/2009 21:42:41	99	22	66	89		86.625	19.25	57.75	77.875
15/07/2009 21:43:41	98	22	66	88		85.75	19.25	57.75	77
15/07/2009 21:44:41	96	22	66	88		84	19.25	57.75	77
15/07/2009 21:45:41	95	22	66	87		83.125	19.25	57.75	76.125
15/07/2009 21:46:41	94	22	66	87		82.25	19.25	57.75	76.125
15/07/2009 21:47:41	95	22	66	87		83.125	19.25	57.75	76.125
15/07/2009 21:48:41	96	22	66	87		84	19.25	57.75	76.125
15/07/2009 21:49:41	98	22	66	88		85.75	19.25	57.75	77
15/07/2009 21:50:41	98	22	66	88		85.75	19.25	57.75	77
15/07/2009 21:51:41	99	22	66	89		86.625	19.25	57.75	77.875
15/07/2009 21:52:41	99	22	66	88		86.625	19.25	57.75	77
15/07/2009 21:53:41	99	22	66	89		86.625	19.25	57.75	77.875
15/07/2009 21:54:41	100	22	66	89		87.5	19.25	57.75	77.875
15/07/2009 21:55:41	100	22	66	89		87.5	19.25	57.75	77.875
15/07/2009 21:56:42	100	22	66	89		87.5	19.25	57.75	77.875
15/07/2009 21:57:41	97	22	66	88		84.875	19.25	57.75	77
15/07/2009 21:58:41	96	22	66	88		84	19.25	57.75	77
15/07/2009 21:59:41	94	22	66	87		82.25	19.25	57.75	76.125
15/07/2009 22:00:41	93	22	66	87		81.375	19.25	57.75	76.125
15/07/2009 22:01:41	94	22	66	87		82.25	19.25	57.75	76.125
15/07/2009 22:02:41	95	22	66	87		83.125	19.25	57.75	76.125
15/07/2009 22:03:41	97	22	66	87		84.875	19.25	57.75	76.125
15/07/2009 22:04:41	98	22	66	87		85.75	19.25	57.75	76.125
15/07/2009 22:05:42	99	22	66	88		86.625	19.25	57.75	77
15/07/2009 22:06:42	98	22	66	89		85.75	19.25	57.75	77.875
15/07/2009 22:07:42	99	22	66	88		86.625	19.25	57.75	77
15/07/2009 22:08:42	100	22	66	90		87.5	19.25	57.75	78.75
15/07/2009 22:09:42	101	22	66	90		88.375	19.25	57.75	78.75
15/07/2009 22:10:42	101	22	66	90		88.375	19.25	57.75	78.75
15/07/2009 22:11:42	101	22	66	89		88.375	19.25	57.75	77.875
15/07/2009 22:12:42	98	22	66	89		85.75	19.25	57.75	77.875
15/07/2009 22:13:42	96	22	66	88		84	19.25	57.75	77
15/07/2009 22:14:42	95	22	66	88		83.125	19.25	57.75	77
15/07/2009 22:15:42	94	22	66	87		82.25	19.25	57.75	76.125
15/07/2009 22:16:42	95	22	66	87		83.125	19.25	57.75	76.125
15/07/2009 22:17:42	97	22	66	87		84.875	19.25	57.75	76.125
15/07/2009 22:18:42	98	22	66	88		85.75	19.25	57.75	77
15/07/2009 22:19:42	99	22	66	89		86.625	19.25	57.75	77.875
[truncated: 718 more rows]

## Sheet: Figure 6
Graph 6A					Graph 6C					Graph 6E
					NKX2-5					OD	siRNA
Untr	+TGFb	Untr	+TGFb		Untreated	TCASK10	ERK5-IN-1	GSK2126458		1.48429	Untr
0.007245	0.572356	0.046817	2.14633		0.995887	0.965705	0.418186	0.56417		1.52584	Untr
0.064503	0.592629	0.477744	0.749107		0.734801	1.02775		0.605739		2.30153	Untr
0.037911	1.15071	0.763066	1.90406		0.789109		0.1919	0.376283		1.49646	siERK5
										1.17604	siERK5
					pAKT/tAKT					1.65196	siERK5
					Untreated	TCASK10	ERK5-IN-1	GSK2126458		1.95155	siCTRL
					0.452301	0.481016	0.411613	0.000712		1.89143	siCTRL
					0.610235	0.340308	0.976923	0.173292		1.83765	siCTRL
					0.931063	0.82954	1.11305	0.048659
					0.851243	1.68718	0.902398	0.00084
					pERK5/tERK5
					Untreated	TCASK10	ERK5-IN-1	GSK2126458
					1.0429	2.30903	0.699867	0.937681
					1.51382	0.503814	0.516634	1.60665
					1.0518	0.725991	0.185528	0.769154

## Sheet: Figure 7
Graph 7B
NKX	sample
2.3423	Hypox_NKX_flox_Cre+_4OHT
1.2335	Hypox_NKX_flox_Cre+_4OHT
3.4235	Hypox_NKX_flox_Cre+_4OHT
3.4232	Hypox_NKX_flox_Cre+_4OHT
1.2422	Hypox_NKX_flox_Cre+_4OHT
10.342	Hypox_NKX_flox_Cre+_cornoil
9.958	Hypox_NKX_flox_Cre+_cornoil
8.934	Hypox_NKX_flox_Cre+_cornoil
17.945	Hypox_NKX_flox_Cre+_cornoil
11.088	Hypox_NKX_flox_Cre+_cornoil
23.005	Hypox_NKX_flox_Cre-_4OHT
9.502	Hypox_NKX_flox_Cre-_4OHT
10.428	Hypox_NKX_flox_Cre-_4OHT
13.299	Hypox_NKX_flox_Cre-_4OHT
8.024	Hypox_NKX_flox_Cre-_4OHT
1.111	normox_NKX_flox_Cre+_4OHT
1.442	normox_NKX_flox_Cre+_4OHT
1.592	normox_NKX_flox_Cre+_4OHT
0.932	normox_NKX_flox_Cre+_4OHT
0.831	normox_NKX_flox_Cre+_4OHT
1.931	normox_NKX_flox_Cre-_4OHT
0.803	normox_NKX_flox_Cre-_4OHT
2.004	normox_NKX_flox_Cre-_4OHT
0.832	normox_NKX_flox_Cre-_4OHT
0.921	normox_NKX_flox_Cre-_4OHT

## Sheet: Figure 8
Graph 8B											Graph 8C					Graph 8D											Graph 8E
Small			Medium			Large					RVSP	group					Contraction										RVLV	group
thickness:circumference	group		thickness:circumference	group		thickness:circumference	group				28.5624	Hypox_NKX_flox_Cre+_4OHT				log[PE]	control1	control2	control3	control4	control5	NKXnull1	NKXnull2	NKXnull3	NKXnull4		0.157965	Hypox_NKX_flox_Cre+_4OHT
0.059054	Hypox_NKX_flox_Cre+_4OHT		0.055148	Hypox_NKX_flox_Cre+_4OHT		0.033745	Hypox_NKX_flox_Cre+_4OHT				32.7187	Hypox_NKX_flox_Cre+_4OHT				-9	0.01	0.01	0.01	0.01	0	0.06	0.053	0.01	0.02		0.153846	Hypox_NKX_flox_Cre+_4OHT
0.067477	Hypox_NKX_flox_Cre+_4OHT		0.061661	Hypox_NKX_flox_Cre+_4OHT		0.040244	Hypox_NKX_flox_Cre+_4OHT				35.0279	Hypox_NKX_flox_Cre+_4OHT				-8.30103	0.01	0	0	0.01	0	0.19	0.12	0.1	0.1		0.171495	Hypox_NKX_flox_Cre+_4OHT
0.0634	Hypox_NKX_flox_Cre+_4OHT		0.064189	Hypox_NKX_flox_Cre+_4OHT		0.047655	Hypox_NKX_flox_Cre+_4OHT				32.9225	Hypox_NKX_flox_Cre+_4OHT				-8	0.03	0.01	0.02	0.02	0.02	0.57	0.49	0.31	0.39		0.199418	Hypox_NKX_flox_Cre+_4OHT
0.069879	Hypox_NKX_flox_Cre+_4OHT		0.061304	Hypox_NKX_flox_Cre+_4OHT		0.049137	Hypox_NKX_flox_Cre+_4OHT				32.8859	Hypox_NKX_flox_Cre+_4OHT				-7.30103	0.44	0.36	0.29	0.18	0.19	1.35	1.06	1.01	0.98		0.193758	Hypox_NKX_flox_Cre+_4OHT
0.076738	Hypox_NKX_flox_Cre+_4OHT		0.058485	Hypox_NKX_flox_Cre+_4OHT		0.046212	Hypox_NKX_flox_Cre+_4OHT				17.9104	Hypox_NKX_flox_Cre+_4OHT				-7	0.99	0.94	0.61	0.79	0.4	1.47	1.1	1.07	1.93		0.185044	Hypox_NKX_flox_Cre+_cornoil
0.109271	Hypox_NKX_flox_Cre+_cornoil		0.091447	Hypox_NKX_flox_Cre+_cornoil		0.060496	Hypox_NKX_flox_Cre+_cornoil				24.056	Hypox_NKX_flox_Cre+_4OHT				-6.30103	1.58	1.93	0.98	1.25	0.95	1.61	1.15	1.08	1.97		0.212766	Hypox_NKX_flox_Cre+_cornoil
0.103412	Hypox_NKX_flox_Cre+_cornoil		0.089417	Hypox_NKX_flox_Cre+_cornoil		0.06948	Hypox_NKX_flox_Cre+_cornoil				43.999	Hypox_NKX_flox_Cre+_cornoil				-6	1.73	2.13	1.39	1.41	0.92	1.63	1.7	1.2	1.96		0.220612	Hypox_NKX_flox_Cre+_cornoil
0.108083	Hypox_NKX_flox_Cre+_cornoil		0.103429	Hypox_NKX_flox_Cre+_cornoil		0.071622	Hypox_NKX_flox_Cre+_cornoil				30.4121	Hypox_NKX_flox_Cre+_cornoil															0.213469	Hypox_NKX_flox_Cre+_cornoil
0.101933	Hypox_NKX_flox_Cre+_cornoil		0.106514	Hypox_NKX_flox_Cre+_cornoil		0.068924	Hypox_NKX_flox_Cre+_cornoil				36.1358	Hypox_NKX_flox_Cre+_cornoil					Relaxation										0.280108	Hypox_NKX_flox_Cre+_cornoil
0.106821	Hypox_NKX_flox_Cre-_4OHT		0.10217	Hypox_NKX_flox_Cre-_4OHT		0.070387	Hypox_NKX_flox_Cre-_4OHT				43.527	Hypox_NKX_flox_Cre+_cornoil				log[SNP]	control3	control4	control5	NKXnull1	NKXnull2	NKXnull3					0.190031	Hypox_NKX_flox_Cre-_4OHT
0.135524	Hypox_NKX_flox_Cre-_4OHT		0.111367	Hypox_NKX_flox_Cre-_4OHT		0.092428	Hypox_NKX_flox_Cre-_4OHT				46.6699	Hypox_NKX_flox_Cre+_cornoil				-9	95.41	91.55	95	88.91	88.89	83.33					0.188616	Hypox_NKX_flox_Cre-_4OHT
0.111733	Hypox_NKX_flox_Cre-_4OHT		0.110531	Hypox_NKX_flox_Cre-_4OHT		0.087179	Hypox_NKX_flox_Cre-_4OHT				40.3703	Hypox_NKX_flox_Cre+_cornoil				-8	48.62	45.77	57.5	22.17	26.67	41.67					0.190848	Hypox_NKX_flox_Cre-_4OHT
0.134577	Hypox_NKX_flox_Cre-_4OHT		0.122656	Hypox_NKX_flox_Cre-_4OHT		0.06583	Hypox_NKX_flox_Cre-_4OHT				36.5725	Hypox_NKX_flox_Cre-_4OHT				-7	14.68	18.31	0	17.17	13.33	4.17					0.323907	Hypox_NKX_flox_Cre-_4OHT
0.0654422	normox_NKX_flox_Cre+_4OHT		0.065408	normox_NKX_flox_Cre+_4OHT		0.0453416	normox_NKX_flox_Cre+_4OHT				32.4803	Hypox_NKX_flox_Cre-_4OHT				-6	7.34	9.15	0	3.91	4.44	6.25
0.0627677	normox_NKX_flox_Cre+_4OHT		0.0631566	normox_NKX_flox_Cre+_4OHT		0.0521217	normox_NKX_flox_Cre+_4OHT				38.5185	Hypox_NKX_flox_Cre-_4OHT				-5	3.67	0	0	2.83	6.67	0
0.0646752	normox_NKX_flox_Cre+_4OHT		0.0628197	normox_NKX_flox_Cre+_4OHT		0.0519415	normox_NKX_flox_Cre+_4OHT				36.08	Hypox_NKX_flox_Cre-_4OHT
0.0555456	normox_NKX_flox_Cre+_4OHT		0.0682654	normox_NKX_flox_Cre+_4OHT		0.0495857	normox_NKX_flox_Cre+_4OHT				39.5554	Hypox_NKX_flox_Cre-_4OHT
											48.9318	Hypox_NKX_flox_Cre-_4OHT
											35.411	Hypox_NKX_flox_Cre-_4OHT
											33.1102	Hypox_NKX_flox_Cre-_4OHT
											24.7184	normox_NKX_flox_Cre+_4OHT
											18.5586	normox_NKX_flox_Cre+_4OHT
											17.6528	normox_NKX_flox_Cre+_4OHT
											21.381	normox_NKX_flox_Cre+_4OHT
											19.7944	normox_NKX_flox_Cre+_4OHT

## Sheet: Supplementary figure 8
COL1			FN1			ACTA2			TAGLN			CNN1
OD	FBS	Day	OD	FBS	Day	OD	FBS	Day	OD	FBS	Day	OD	FBS	Day
0.00191893	0.01	1	0.0604357	0.01	1	0.200325	0.01	1	0.0475243	0.01	1	0.299038	0.01	1
0.0496456	0.01	1	0.0770687	0.01	1	0.274809	0.01	1	0.0803384	0.01	1	0.295184	0.01	1
0.192513	0.01	7	0.16707	0.01	7	1.46795	0.01	7	0.777605	0.01	7	0.722193	0.01	7
0.320738	0.01	7	0.0806846	0.01	7	1.63073	0.01	7	0.767526	0.01	7	0.930152	0.01	7
0.55001	0.1	1	0.648072	0.1	1	0.558108	0.1	1	0.323927	0.1	1	0.384588	0.1	1
0.59156	0.1	1	0.574831	0.1	1	0.885397	0.1	1	0.354315	0.1	1	0.262706	0.1	1
1.39763	0.1	7	1.81162	0.1	7	0.226118	0.1	7	0.151718	0.1	7	0.121451	0.1	7
1.34835	0.1	7	2.37761	0.1	7	0.37727	0.1	7	0.0858658	0.1	7	0.297216	0.1	7

## Sheet: Supplementary figure 9
NKX2.5			COL1			CTGF			FN1			MYH11			ACTA2			SMTN
OD	group		OD	group		OD	group		OD	group		OD	group		OD	group		OD	group
0.529813	U		1.63117	U		0.952573	U		1.97774	U		0.845324	U		0.808729	U		0.427798	U
0.724104	U		1.60512	U		1.08488	U		1.86094	U		1.21127	U		0.910053	U		0.357678	U
0.490066	control		1.62307	control		0.811242	control		1.94592	control		1.04409	control		0.928729	control		0.939656	control
0.57223	control		2.16098	control		0.699592	control		1.93423	control		1.33984	control		0.841736	control		0.591365	control
0.107885	50		0.339384	50		0.189298	50		1.06949	50		1.87582	50		1.46133	50		1.80003	50
0.131861	50		0.358539	50		0.242694	50		1.30503	50		1.74025	50		1.53627	50		1.66128	50
0.10076	250		0.410663	250		0.0663496	250		0.65289	250		2.47434	250		1.68369	250		1.79972	250
0.0444182	250		0.320078	250		0.266356	250		0.762498	250		2.09876	250		1.70105	250		1.50566	250

## Sheet: Supplementary figure 10
COL1			ACTA2			CNN1			TAGLN
OD	Vector	TGF	OD	Vector	TGF	OD	Vector	TGF	OD	Vector	TGF
0.00473264	control	0	0.906061	control	0	0.53517	control	0	1.28845	control	0
0.00593683	control	0	0.878118	control	0	0.538751	control	0	1.2402	control	0
0.711066	control	1	1.37829	control	1	0.81865	control	1	1.57924	control	1
0.767586	control	1	1.42656	control	1	0.772429	control	1	1.39492	control	1
0.161862	control	0.5	1.38166	control	0.5	0.741835	control	0.5	1.6215	control	0.5
0.173099	control	0.5	1.19251	control	0.5	0.751899	control	0.5	2.2072	control	0.5
0.0336612	control	0.2	1.28297	control	0.2	0.540571	control	0.2	1.2524	control	0.2
0.0313199	control	0.2	1.32066	control	0.2	0.635367	control	0.2	1.24494	control	0.2
0.109639	control	0.1	1.26683	control	0.1	0.343909	control	0.1	1.231	control	0.1
0.136169	control	0.1	1.16623	control	0.1	0.33179	control	0.1	1.2339	control	0.1
0.61875	NKX	0	0.00582224	NKX	0	0.00618603	NKX	0	0.0152394	NKX	0
0.660614	NKX	0	0.0105778	NKX	0	0.00538306	NKX	0	0.0146283	NKX	0
1.1153	NKX	1	0.0772537	NKX	1	0.0119307	NKX	1	0.252153	NKX	1
0.853263	NKX	1	0.0911774	NKX	1	0.0096645	NKX	1	0.26875	NKX	1
1.33097	NKX	0.5	0.0499718	NKX	0.5	0.0049728	NKX	0.5	0.726621	NKX	0.5
1.34533	NKX	0.5	0.0520583	NKX	0.5	0.00551271	NKX	0.5	0.810662	NKX	0.5
1.34638	NKX	0.2	0.0275055	NKX	0.2	0.00683615	NKX	0.2	0.315685	NKX	0.2
1.25743	NKX	0.2	0.036612	NKX	0.2	0.00679389	NKX	0.2	0.282914	NKX	0.2
1.06613	NKX	0.1	0.00925494	NKX	0.1	0.00538343	NKX	0.1	0.230926	NKX	0.1
0.999474	NKX	0.1	0.0175931	NKX	0.1	0.00598919	NKX	0.1	0.222	NKX	0.1
